# Supplementary material for: The Virome of Cocoa Fermentation-Associated Microorganisms
Source: Viruses. 2024 Jul 31;16(8):1226. doi: 10.3390/v16081226 (PMC11359646; doi:10.3390/v16081226)
Supplement: Supplementary file 1 [file viruses-16-01226-s001.zip]

Archive with 6 entries (6 files):
- Supp Table S1 - fermentation_metadata_v2.xlsx
- Supp Table S2 - Revision.xlsx
- Supp Table S3 - Phylogeny.xlsx
- Supp Table S4 - Revision.xlsx
- Supp Table S5 - HMMER narnavirus.xlsx
- Supplementary Figures - revision.pdf
