# Supplementary material for: The Virome of Cocoa Fermentation-Associated Microorganisms
Source: Viruses. 2024 Jul 31;16(8):1226. doi: 10.3390/v16081226 (PMC11359646; doi:10.3390/v16081226)
Supplement: Supplementary file 1 [file viruses-16-01226-s001.zip › Supp Table S1 - fermentation_metadata_v2.xlsx]

## Sheet: Plan1
Supplementar Table S1: Table summarizing essential information for all utilized libraries
country	Run	Strategy	Average Spot Length	Raw reads	BioProject	BioSample	Instrument	LibraryLayout	LibrarySource	Organism	Platform	Sample_name	Assembled contigs	DIAMOND	Count_virus_sequence	Viruses_by_integrative_assembly
Costa Rica - Limón province	ERR4077213	RNA-Seq	202	96,819,142	PRJEB38017	SAMEA6803971	Illumina HiSeq 2500	PAIRED	METATRANSCRIPTOMIC	fermentation metagenome - 6hs	ILLUMINA	CRF2R7	25657	2261	54	60
Costa Rica - Limón province	ERR4077214	RNA-Seq	202	100,961,396	PRJEB38017	SAMEA6803972	Illumina HiSeq 2500	PAIRED	METATRANSCRIPTOMIC	fermentation metagenome - 20hs	ILLUMINA	CRF2R20	18991	1877	41	47
Costa Rica - Limón province	ERR4077215	RNA-Seq	202	87,301,921	PRJEB38017	SAMEA6803973	Illumina HiSeq 2500	PAIRED	METATRANSCRIPTOMIC	fermentation metagenome - 68hs	ILLUMINA	CRF2R68	17021	1994	20	15
