# Supplementary material for: The Virome of Cocoa Fermentation-Associated Microorganisms
Source: Viruses. 2024 Jul 31;16(8):1226. doi: 10.3390/v16081226 (PMC11359646; doi:10.3390/v16081226)
Supplement: Supplementary file 1 [file viruses-16-01226-s001.zip › Supp Table S2 - Revision.xlsx]

## Sheet: Viruses_New
Sepplementar Table Table S2.1: Table summarizing the outcomes of BLASTN and BLASTX alignments for unkwon viral contigs,including details such as alignment subjects, percentage identity, and E-values;
Id number	Viral family	Seq	Nick	ICTV name for deposited sequences	Code	Len	BLASTn									BLASTx									ORF genetic code	ORF FINDER			CD BLAST	InterProt			HMMER
							Hit	Specie name	Max score	Total score	Query cover	E value	Per. Ident.	Acc. Len.	Hit code	Hit	Specie name	Max score	Total score	Query cover	E value	Per. Ident.	Acc. Len.	Hit code		Nt	AA	Seq	Family	Domain	Family	Superfamily	Description
2	Botourmiaviridae	CGCTCCAACCGCGCCGCGTCAAGGCTATCTTAAGACCGGTCCACAAGTCTCTCTACGACTACCTTTGCCGGAGCCCGTGTGTCGTCCGCGGTCAAGTGACAGGACAAGATTTCGATCGAGTCGCTGTTGACATGCTGGAAGACGAGGAACTGATCTCGGCTGACTTCAGTGGTGCTACCGACAACCTAAACTCGGATGCGGTGCGTGCTGTTGTCTCTGTCATAGCTAAGAGATTGCCAGAGGAGGAGGCCTCTGTCCTGTTGTCGTCCTTTTCTCCTGTAGTTGTCGAAGTGTCGGAGACGGGTGAGAGATTAGAGAGAGCAGTGGTTCGTGGATCGATGCAGGGAAACCTGTGCTCCTTTCCTGTCCTTTGTCTGTTGAACGAGTATTGTCTAGATC…	Botou-1	Betabotoulivirus limonense 1	BVL-1	2066	No significant similarity found.									putative RNA-dependent RNA polymerase [Hangzhou botourmia-like virus 1]	Hangzhou botourmia-like virus 1	179	179	0.48	1e-43	37.61%	654	UUW21006.1	4+alternative	1260	419	MLEDEELISADFSGATDNLNSDAVRAVVSVMAKSLPEEEASVLLSSFSPV VVEVSETGESLESAVVRGSMQGNLCSFPVLCLLNEYCLDRARADLARQHR TPGKWLRSSPFLLNGDDLLFCGNSNLYDYWLGRTATVGFKVNTEKSARSK NWCELNSHFWLRGVGLIRKPSFGWVRLTMSPNIGAMFDCLSNFSPAVTLS TVKDTYFRKHWLRAKDLSAVPKSWIQAMLKFKTFSRSVLTRKGDQKNPRA VEMVDTPPVKVEYAADLWLAEDIDDESSEDTLAAKERWQGVKVKKECKVQ KYEPRSGWRNYQLDVSSEMRVSRTRFVADQLEALTVRESNLAGHFVDIYE HRTTFGLESIWWEKNPRKVLEFVVLTSNSKFCRVAPPASLTV…	ps-ssRNAv_RdRp-like super family	-	-	DNA/RNA polymerases	No conserved domains
3	Botourmiaviridae	ACAACGGCTGGCTGGCATACCTCGTACGATATACCACCTTCGATATTCTCAGCGCCATTACGCGTTTCGAAGGACTATTGTGCAGTATGTCTGCTCCGACGGGTCCTGTAGTGAACAGGTGCTCCTGTCAGGAGACGCGACGTGACGTGCTGAAGGCTCTCGCGATCTTAAAGGCCGGCGGGATTGTTTCTTGTGAAAAATACAATCTCTTTCGCCAGCGGAAGATCGAGTCTTGCGCGTCGCTGCTTCGGTGGTGGAAGGAGTGGACGGGTATCGTTGCTGTGAGTGATACCGGACTGAAGAAGACTCTTCAGTTTAACTCATGTGTGAAGGGCTTCCGATCGTTGTTTGACCGGGAGTGCCCACAATGCGACGGTGATGCTGCAAATGCAGCCAAGT…	Botou-2	Betabotoulivirus limonense 2	BVL-2	2624	No significant similarity found.									RNA-dependent RNA polymerase [Jinan Botou tick virus 1]	Jinan Botou tick virus 1	272	272	0.65	5e-76	33.72%	657	UYL95458.1	4+alternative	1941	646	MSAPTGPVVNSCSCQETRRDVLKALAILKAGGIVSCEKYNLFRQRKIESC ASLLRWWKEWTGIVAVSDTGLKKTLQFNSCVKGFRSLFDRECPQCDGDAA NAAKSGFRVRALGMEQATSPETLHDIISFVEWSLGGKHGWQYETATEERI EDQSGCFELSASRGGTLAVASVEEEMSADLVRLSTVKTNGKVSAITLQPS RVKRCLRPVHESLYNYLCRSPDVVRGDVSSSHFESVAKDLSASENLISAD FSGATDNLNMDAVRAVVGVIASKLPVEEATVLVDSFKPILVEEGPEGEKV YSPIVRGSMQGNLVSFPVLCLLNEYCLDRARAAVYGSDSKRRAEERRSPF ALNGDDLLFAGNESVYRKWLATTATVGFIVNTEKSAKSREWC…	ps-ssRNAv_RdRp-like super family	-	-	DNA/RNA polymerases	No conserved domains
1	Botourmiaviridae	CGACGTACCTGTCATTGCCCTACCGACCGATCGATCCCGGACGATATACTGAGATATGTATAAACGGACTAAGGATTGTGACGTCCGCGCTGGCTGTAAAATTGCCAAGCGTATCGCAAATCGGCTTTCACTTGCCACAGCTGTTCTGGTCAGAGAAGGTCTCCTTCGGGAGCCTTTCAAGACATCAGCGGGTAAAAGTTGTGAAAGCTTGTCGCAATACTGGAAGGAGTGGACGGATAAAGAATTATCCAAGATGAAATCGCTCAGCGTGCGATACATGAGGACGGCCTCGGCCTTCAAGGGTTGCAAGACCCTGTTTGATGAGCCCTGTCCTTGTGACGCTGAAAAGACAAAGAAAGCGGTAGAAGTCTGGATAGACCGTATGACTGCACCTTCTCC…	Botou-3	Betabotoulivirus limonense 3	BVL-3	1692	Onchidella celtica genome assembly, chromosome: 2	Onchidella celtica	60.8	176	0.07	0.001	72.09%	83857489	OZ007568.1	RNA-dependent RNA polymerase [Erysiphe necator associated ourmia-like virus 122]	Erysiphe necator associated ourmia-like virus 122	340	340	0.91	1e-104	39.51%	672	QKI79951.1	4+alternative	1671	556	IALPTDRSRTIYWDMYKRTKDCDVRAGCKIAKRIANRLSLATAVLVREGL LREPFKTSAGKSCESLSQYWKEWTDKELSKMKSLSVRYMRTASAFKGCKT LFDEPCPCDAEKTKKAVEVWIDRMTAPSPTTEPQVIEDLRRWCRKMVTTF APYSRKARLVPDQNGCFELKQSQGGTLSASADYFHDGSRWVFPGLTPPGA VRLGAAKTKSKIRVVTMQSAKTKEMLGPVHDWLQASLAARQWLVVGQVTD DHFRSVFDSLPVGWRMCSGDYTAATDNLHRDAVLVVVDEIARILPPAEAD VLRSSFRPFLWRDGEGLDILRGSMMGNLCSFPVLCLVNRYCIVKARKNCG LRGNLPTLINGDDILFGANDELIESWRSVTASVGLTANMEKS…	ps-ssRNAv_RdRp-like super family	-	-	DNA/RNA polymerases	No conserved domains
32	Botourmiaviridae	CTGGCTGGCACAACTTCGAAGTAGTACCACTCATGCTGAAAATGCAGAGACATGTGTATGAAAAGAGTTTTGTCTGCTCGCGTGCCTCTAGGGTTGCCCCTAGGTGTAGGTACGACGAGACTCGACGCGACGTCCTCAAGGCCCTCGCGATCCTGGTGGCTGGCGGCATTCTATGCAGTAGTGCTATGAATGTCTTTCGTCAGCGGCGGATCGGGTCTTGTGACGCCTTACTCAAATGGTGGAAGGAGTGGACGGGAACTGTTGCAGAGAGCTGTCCCAACTTGAAGCGTAAGCTCAAGTTTAGCTCGTGTGTGAAGGGCTTTCGATCGTTGTTTGATCGAGAGTGCCCACGCTGTGACGGAGCAGCCGCAGAAGCGGCCAAGTCAAGCTTTCGGAGTC…	Botou-4		Botourmia-1	659	No significant similarity found.									RNA-dependent RNA polymerase [Erysiphe necator associated ourmia-like virus 77]	Erysiphe necator associated ourmia-like virus 77	90.1	90.1	0.67	2e-16	34.29%	667	QKI79907.1	4+alternative	627	208	MLKMQSHVYEKSFVCSRASSVAPSCSYDETRRDVLKALAILVAGGILCSSAMNVFRQRRIGSCDALLKWWKEWTGTVAESCPNLKRKLKFSSCVKGFRSLFDRECPRCDGAAAEAAKSSFRSLALGKEQTTSPEVIQDIISFVEWRLSGESGWAFEPGENEAIDDQNGCYELSATKGGTLAVGDWEAESSTDVVRLSTVKTNGKVSAIT	No conserved domains	-	-	-	No conserved domains
27	Fiersviridae	ATTTTATAATCAACTAGCGTTGTTTAAGGTAGAACTTAACCGTCGTCTTTAGACGATTAATCTCAATGTTATCATTAGATAACCCCTTAGGATGTAAAAAGAATGGCTCAAATTGCTAATCTTGTTCTCGCGGATGGTCAAACCACTCCTGCAGATAAAACTTTCGTTCCACATACTCCTCAGCATGGTTCTGAACCAGCCGTATGGTATGAGAAAACTTCCACGAATCCTTTAGGTTACCGTCAGATTACTCTTTCGGTTATCTTCAAAGCTAGTGGTGTTTCGAAAGTTCGACTAAAAATCGCTGATCCTGTCCTTGCCAATTTTGGCGCAGGCTGCTGTGTTGATCAAAATACACCGCAGGTATCATACACAGATATCTTTGATGCGACTTTTAGT…	Fiers-1	Theobroma cacao fermentation associated fiersvirus 1	TcFV-1	1698	Ulae virus isolate CMS001_026_ALCO genomic sequence, sequence	Ulae virus	84.2	84.2	0.12	1e-10	68.66%	3331	MW434123.1	RNA-dependent RNA polymerase [Riboviria sp.]	Riboviria sp.	407	407	0.66	4e-132	53.54%	557	WKV33642.1	11 + Alternative	1146	381	MDHTKLGREVVSSLLVMFDTPVSRALLDNLKAGKLEVPEIDPLTYDDATT YLVDAQAVALVKKNPWILPDEDGKLQEEADKNAYRKFLEAEQACYEFNIA FAEKIRNNFEFRTILESARHYVSRILGDFSWADPDFGPGASFLLSGKSAN LVSKLRTKPECTPMAHDLVKHLILDKMPHYAISCGIVVRERTSVSLAPIS LPVVRGNRLSFVPKDMRCSRAICIEPLGNLLAQKAIGSSIKSRLTKWGLP IGKHGESTLQDRHRELAKQASIDGINATIDLSSASDTISYELVKFLLPDD WFDVIRQTRSPSTRLPDGTWIRNEKISSMGNGFTFELETLLFYCLGLAVR YHYGKSSDNVSSYGDDIIVPSAWADKMIRTLE	rep super family	RNA-dir_Rpol_cat_phage - IPR007096	RNArep_beta - IPR005093	DNA/RNA polymerases	RNA replicase, beta-chain
28	Fiersviridae	AATTCTATCAAGCGATCCTAAAAGGGTTGCTCTAGAGAAGTGGTATGAAGCCGAGAATCAGTGCTTAGAGACAAATAAACGTTTCCTTGGTGAGTCCTCTGATCATCCTGCGCATCTACGGAAATTTCTTTCGAGAGCGAAGGATGCTTTGGAACACCTTCTCGGTAACGTTGACGTGTCCCTCTTAAGCAAGGTCATTGACAATGCGCGGTGGGGAAAGGGTGTGACTTCGTCCTGTAAAGGACGATGGCTCACTGAGTACCATAAGCTGAAGGCTAGACCGGAAGCCACTCAGGCCATGCTAGCTCTTGTTCCGTCAATAATGATGGACATTAGTCCCTCTGGTCTTTGGACTGGAGAGGCTACCCTCGTTGAGGGGAGTAAGCTAGCATTCGTACC…	Fiers-10	Theobroma cacao fermentation associated fiersvirus 2	TcFV-2	1097	Hubei levi-like virus 10 strain WHYY22742 hypothetical protein genes, complete cds	Hubei levi-like virus 10	102	102	0.15	3e-16	74.40%	3410	KX883593.1	hypothetical protein [Hubei levi-like virus 10]	Hubei levi-like virus 10	359	359	0.98	3e-116	52.21%	562	APG77242.1	11 + Alternative	1095	364	ILSSDPKRVALEKWYEAENQCLETNKRFLGESSDHPAHLRKFLSRAKDAL EHLLGNVDVSLLSKVIDNARWGKGVTSSCKGRWLTEYHKLKARPEATQAM LALVPSIMMDISPSGLWTGEATLVEGSKLAFVPKDARTHRSIAVEPSMNL FLQRGIGVYLASRMRRRWALNLQSQERNQALAKEGSINGFYATIDLSSAS DTISRNLVYDLLPTDWVRLLAACRSSFTVLPNGDKHLLAKWSSMGNGYTF ELETAIFAALVRSVIPPADWYSGNWAVYGDDIIVPTQYASVLLELLEYCG FTPNKKKTFVDSPFRESCGADFYLGEPVRQFYLKESNWVSCVTWHNWLLS QESSQRTRDAIQWAL	ps-ssRNAv_RdRp-like super family	RNA-dir_Rpol_cat_phage - IPR007096	RNArep_beta - IPR005093	DNA/RNA_pol_sf - IPR043502	RNA replicase, beta-chain
29	Fiersviridae	CTCTCGAGCGCAAGTGACACGATTGCTCGGCGGCTGGTTGAATACCTACTGCCTAGCGATTGGGTCTCGCTTTTGAATTGCTGCAGGTCCTCTCGTACGATCCTCCCGGATGGTACGGAGCATTTGCTCGCAAAATGGAGCTCAATGGGCAATGGCTACACTTTTGAACTCGAGACTGCAATTTTTGCAGCCTTAGTTCGAAGTGTAATCCCGTTGGAGAGCTGGTATTCCGGAGATTGGGCCGTGTACGGTGATGATATCATCGTTCCGAACCAATACTCTTCGCAGCTTTGTGAACTGCTGGAATACTGCGGTTTCTCTCTCAATCCGAAGAAAAGCTTCGCAGACACTCCTTTTCGGGAGAGCTGTGGAGCCGACTTCTTTGGGGGAGTACCTGTG…	Fiers-11	Theobroma cacao fermentation associated fiersvirus 3	TcFV-3	507	Hubei levi-like virus 10 strain WHYY22742 hypothetical protein genes, complete cds	Hubei levi-like virus 10	123	123	0.62	1e-22	69.88%	3410	KX883593.1	hypothetical protein [Hubei levi-like virus 10]	Hubei levi-like virus 10	197	197	0.91	1e-56	62.58%	562	APG77242.1	11 + Alternative	486	161	MARRLVEYLLPSDWVSLLNCCRSSRTILPDGTEHLLAKWSSMGNGYTFEL ETAIFAALVRSVIPLESWYSGDWAVYGDDIIVPNQYSSQLCELLEYCGFS LNPKKSFADTPFRESCGADFFGGVPVRQFYLKKMEWISLVEWSNWLLSKD NSQRTRSVIRWW	ps-ssRNAv_RdRp-like super family	RNA-dir_Rpol_cat_phage - IPR007096	RNA replicase, beta-chain	DNA/RNA polymerases	RNA replicase, beta-chain
30	Fiersviridae	TGCTAGTAAATTCGGTGATGTAGTAACCAGTATGCTTAGCTTTTGTGGGTTCTCTACAAATCAGCGCAAGACATTTCTGGCGGGCCCATTCCGGGAAAGCTGCGGCGGTGACTACTTCAATGGCGAGAGTGTGATACCTCATCGCTTAAAGGAGTTACCATATGACGCTGCTTCTTGGATTGGTTTTGCTAACGGTTTACGACGTATTCTCGTACTTCGGTACGGAATTATGCCGCATTCCTTTCTGGGTGTTTGGTTCGATATATTGAACCAGATCCCGGTAGCAATTCGCTCGAATCGAGGTCCTGAATCCCTTGGAGACGTTATCATTCACGATGATAGCTCCAAGTGGACGCCCCGTTATCGCAACGGGGTGCCCTGGTTTAGAGTATGGCGGCT…	Fiers-12	Mahraivirus limonense	MVL	650	Leviviridae sp. isolate s48-k141_1387584 RNA dependent RNA polymerase gene, partial cds	Leviviridae sp.	132	132	0.15	3e-25	89.00%	1038	ON162475.1	RNA dependent RNA polymerase [Leviviridae sp.]	Leviviridae sp.	160	160	0.72	7e-43	50.93%	407	URG16211.1	11 + Alternative	555	184	MLSFCGFSTNQRKTFLAGPFRESCGGDYFNGESVIPHRLKELPYDAASWI GFANGLRRILVLRYGIMPHSFLGVWFDILNQIPVAIRSNRGPESLGDVII HDDSSKWTPRYRNGVPWFRVWRLVARKRRLDRYTPWVQVACALYGIPSTG PTPRGSVSGYRFGRVCYWSDSSPLRKKLEDDLIR	ps-ssRNAv_RdRp-like super family	-	RNArep_beta - IPR005093	-	RNA replicase, beta-chain
26	Fiersviridae	CGGAGCCTTTCGGCCCCGCCTTGGGATTCGATCCCGAGCCTATCATCTCTATCCAGTTGGAGTCGTGTAATGTACGTGTCGGAGTCCAAGGGTCCCCAGGGGGAGACCAGCGACAGGATTGTCTCCTGTAACTACTTCCTCTCTGAGGCCCAAGGGCCCCGTGTTTTCACGTTCGCACCATACGACACAGATCATGCAGTGCAGACCGGCTGGAGAGGCGGCAAGCGTGTTGAAGCGCCTGACCGTTACTCTGCCGGTGTCGAGCGTCGCCTGTTCTCAGGCGGCACGTGGGCTGGGCGGAACGCGGACTATCTGTCGATAGAGCGCGCCCGCCTCGCTACCACGCCCTCACCTCTGGTGAGGTCGACATCTCTGCCCGTTCACGAACGGACAGTCGAG…	Fiers-13	Theobroma cacao fermentation associated fiersvirus 4	TcFV-4	3700	Riboviria sp. isolate wildgoose220_contig_3636 genomic sequence	Riboviria sp.	818	818	0.7	0.0	67.96%	3548	OQ425126.1	RNA-dependent RNA polymerase [Riboviria sp.]	Riboviria sp.	729	729	0.45	0.0	65.90%	563	WKV34431.1	11 + Alternative	1932	643	MRRSPSRWTRPSTVWLQTSQWSSLNPLWRGWHQQIWLSSSAGSSESFWEP WLGFCYLPLEVGQMKSLELTLAVLKEYGQLLKIDTHRDCETIKSRVAAEG ESFITITLPRLEKELLSWLDFKRGSSDLFGGFRRSGGLPAFLQGFLRLLA CHEDGVYTPHKRQPTRDEALALQALRQILSLQGKSFEVSPPDRVLDAMSG FSETELSLENYPGTPGLLLEIFEREFGAALSRIESSLFEGPFIGRNGPGA VADKESPNQRWLFEAWPHNLQRVIPFWEVVPVGQLIDGDVPQIVPSPSSR LVAVPKTKATPSLMSIEPWQHQFVQQGLKDLLTKEISREPCWKQMSWLDQ DRNRRLAELGSIGLNLVTLDLSEASDRVHKQLVWDLLDRHKY…	ps-ssRNAv_RdRp-like super family	RdRp of RNA-containing bacteriophages catalytic domain profile	RNA replicase, beta-chain	DNA/RNA polymerases	RNA replicase, beta-chain
																										1442	473	MYVSESKGPQGETSDSIVSCNYFLSEAQGPRVFTFAPYDTDHAVQTGWSG GKRVEAPDRYSAGVERRLFSGGTWAGRNADYLSMERARLATTPSPLVSST SLPVHERTVEKSKCMGTAGVLTTYTNSWRYQDVSWTFSAPSTGQLPGGAF PPPSLNTVLELRSEVASSMKAARPTKPLAGLAQFVGELSDFPKLVAQFAD LSKLIAQGKRPKAGDSYLGYQFGVAPMISDMRKCAEVMANGSGPLEQFLR DSGELVSRSVSTSLYTTSDDTFNFTASGMMRSPGPSVGGAVSAARVPRTS FRTDMIQATGFGLYEYFVGDPTDSLGRMASYAQSAQKLLGTNLTEAVLWE LTPWSWMIDWFVDIGGLLAYQVDVSDYSLALRSGGWTYMQRS…	Phage_mat-A super family	RNA-directed RNA polymerase, catalytic domain	RNA-directed RNA polymerase beta-chain	DNA/RNA polymerase superfamily	No conserved domains
62	Fiersviridae	CACAAATGTGTGCATTCTTGGTAGTTCACTGCCGGAATGTTCCATTAACGACAGCTTACTGTTGTTGCCTAGTTCCTTTCTTAAATAGGAGTACTTATGAACTGTATCCGTATCTATGGTCGTTGTCTGCACATTTGGATGCTCTACGGCTGGTATATTCCGTTAGCATACTCGTGTGACGCACATGCACCAAGCTGCGAATCTGCTCATAGACATTTGCTTCTATTGAGAGGTGGTTATGCCGACTAAGACAGCCTATTGGCCGACTAATCGCGAGTCATCTGGTAACTTTACGCGACCATTAAGTCCTTTAATGTTTCGCAGACCAGATGATTCTGCTGACTCAAGTCTAAATATGGAAAAGACACTCGAAGTGTTACTTCCCTATATTCTTGCTGC…	Fiers-2		Fiers-1	1969	Riboviria sp. isolate pheasant217_contig_11705 genomic sequence	Riboviria sp.	113	113	0.07	3e-19	77.46%	3487	OQ424463.1	maturation protein [Sanya levivirus 2]	Sanya levivirus 2	340	340	0.67	2e-105	42.64%	510	UHM27551.1	11	1527	508	MPTKTAYWPTNRESSGNFTRPLSPLMFRRPDDSADSSLNMEKTLEVLLPY ILAAESRDANSFIGSKHPAHFGPYGLEVVDPPPPIPVKFIILPKLKSNNW HQWKEAQKGKSLSIVVSDYQSANLRLTYDYGLTDGRWLRSDAISRSLLES GLFSEGSIPGRVNVGGYTNCYGAELYTSYDQKTFNIGRSPYEDGWSDATV EQWAKSISPPVDAELVTQCLAEANTGMVDLLTAVAEAPETFISIFNGCRT ILRMFKEARKGDVRLMNRVKKKRLELARLNAKTRSDFDDIRAFERHMQNI RSIEQSIKDLLTAIADVWLQYRLNIYPNVRMIEDALKAKEMLDKEFIRFR ETGQGTITVPSMPGFTASRDTFNVTTRCFIKRGAASADMKDL…	Phage_mat-A super family	-	-	-	No conserved domains
40	Fiersviridae	TGCTCAGATCCTTGACTTCGTTGACAGAGCTGCACGCACTGTCCGCCGATCTAAGGCGGATATCGTGCATTTCATGTTTACGAACAAATGGCGAACTCGCAAGAGTAAGCCGTGGAGCCGTGAACGGCGATTACGAGCTGAACGCACAGTCACTAATCAGTGGCTGCAAGCTCAGTTCGCGATCAAACCCCTTCTCATGGACATTGAGCAGTCCGGAGAAGCGTTGTCTTGGCTACTGTTTGAGGAAAACCGACCCTTGCGATTTACTGCGAGAGCTGGAGCCACAGAACAGTGGTTGAGTACCTGGTCCACTCGGTGGCCCCGTTACGGGACCCACTGGGCAGACTCGAGGCAGCGGTTGGTAACAACCGTGTCATGCCACTTTAGTGTGGCGTACTC…	Fiers-3		Fiers-2	617	Riboviria sp. isolate stork73_contig_3 genomic sequence	Riboviria sp.	96.0	96.0	0.25	2e-14	73.55%	3724	OQ424794.1	maturation protein [Fushun levivirus 4]	Fushun levivirus 4	67.8	67.8	0.71	0.000000005	30.19%	438	UHM27625.1	11	543	180	MFTNKWRTRKSKPWSRERRLRAERTVTNQWLQAQFAIKPLLMDIEQSGEA LSWLLFEENRPLRFTARAGATEQWLSTWSTRWPRYGTHWADSRQRLVTTV SCHFSVAYSMKPTTLTTFQQLGLTSVGAVVWELTAFSWAIDYGLQVGDWL NSMVEIDGLYDVEVSESRKARIESSPGSYVQ	Phage_mat-A super family	-	Phage maturation protein	-	No conserved domains
39	Fiersviridae	CGTGGCATGGGACCGTGTACCATTGTCGTTTGTGTTCGACTGGTTCATTCCAGTTGGACGCTACCTCGGTGGTGCAACCGCCTCCGCCGGGCTTAGGTCGGTTTACGCTTGTGTTACAACACGCAGCGGTCAACTAACTATAGCTCGAAACGGAGATCTCCAGCACATAAGGCGATATATTAACCGCAATGTTGTTGTAAATCCCTCTGTCTCCTTCGTGGGACTAGGGAAACCATTACAACTTCGTTGGGGCCAAATCATCTCCTTGGCTGCCCTCGGCAGGCAGCGTGTTGGCTAACCTTTAACCTGGAGCAATAAAATGCCCGCAATCGCCCCGCGCGTTCTTAAAAACGCTGCGAATGAAGACCAAACCTACACTCCATCGACTTTTGACGGCAA…	Fiers-4		Fiers-3	602	No significant similarity found.									hypothetical protein [Hubei levi-like virus 10]	Hubei levi-like virus 10	94.7	94.7	0.46	1e-20	43.62%	130	APG77241.1	11 + Alternative	297	98	VAWDRVPLSFVFDWFIPVGRYLGGATASAGLRSVYACVTTRSGQLTIARN GDLQHIRRYINRNVVVNPSVSFVGLGKPLQLRWGQIISLAALGRQRVG	Phage_mat-A super family	-	Phage maturation protein	-	No conserved domains
45	Fiersviridae	CAGCTAGGCCTCATAAACCCGGCTGTTGTAGCGTGGGACCTTGTCCCATTTAGTTTTGTCGTTGACTGGTTTTTACCGGTTGGTTCTTTCCTAAGGTCATTCTCCGATTTTGTCGGTTTATCCTTAGTAAGGCCCATAACGACCACGAAAAGTTGGCTAAAATCCTCCGATGTTTTAAGTTGGAAGGTTTCTGGTCAAATGATTGTGGTAAACATGAACGATTCAATGGGGTTTAAGATCGATCGGGCGCTTAACATTTCGCGCCCTTTCGTTCCAGCCCCACTAAAACTTCCGTCCGTAACCCGAGCAGCAACAGCTATTTCGTTGCTAACTCAACTTTTCATAAAACCCTAACCATTCCGAAAGGATAACTATTATGCCTCAAATGGCTAATATCAC…	Fiers-6		Fiers-4	688	Chrocadom virus isolate CC1B_k141_107388 genomic sequence	Chrocadom virus	67.1	67.1	0.12	0.00001	77.38%	3492	PP171868.1	coat protein [ssRNA phage SRR6960551_11]	ssRNA phage SRR6960551_11	95.1	95.1	0.44	1e-20	45.54%	131	YP_010769504.1	11 + alternative	342	113	INPAVVAWDLVPFSFVVDWFLPVGSFLRSFSDFVGLSLVRPITTTKSWLK SSDVLSWKVSGQMIVVNMNDSMGFKIDRALNISRPFVPAPLKLPSVTRAA TAISLLTQLFIKP	Phage_mat-A super family	-	A_protein - IPR005563	-	Phage maturation protein
46	Fiersviridae	TGATGACACGGTTTCTGCCGAAGCCATCAACGATTTTGGTGAGCTCCTGGTGTCGACGCTCATCCAAGCGGCGCTCCAGAGTGGTTACTCTCCTAGCTAACCAACAGTAACATTGAAAGGACCTAAGGTGATCTCTCCAGACTTTCTGAGGATCGTGGCTCGCCTTATGACCACACTGAACACTCCCCGTGCACTAACGTGCAAGCTTCTTATTGAAGCTGGAGAGTGGGATCAACTTGTACAATTGCGAGTTGATCCACACCTTTACCTGCACGCGGAGGACTTCTTCCGCGATTATCAAGCCACAGAGCTCTTGAGGAAATGCGCCGGCCTTAAAACCAGCACAGATCTAAAAGACGTGGCTTTGCAGGGGTTCTTTAGTTCAGAGGAGGCGTGTTT…	Fiers-7		Fiers-5	703	Leviviridae sp. isolate s48-k141_1387584 RNA dependent RNA polymerase gene, partial cds	Leviviridae sp.	336	336	0.63	5e-87	77.08%	1038	ON162475.1	RNA dependent RNA polymerase [Leviviridae sp.]	Leviviridae sp.	241	241	0.63	8e-75	77.70%	345	URG15087.1	11 + Alternative	591	196	MKGPKVISPDFLRIVARLMTTLNTPRALTCKLLIEAGEWDQLVQLRVDPH LYLHAEDFFRDYQATELLRKCAGLKTSTDLKDVALQGFFSSEEACFHTNN RLDRYLHNGPFEDPTELRLANFFDKVKKRISATLGTLPGDPSLFFGPGVS FSTTSRNSTVPDKMQQITLTPYAESFLYFWKDTYWGRKALSESPYSN	No conserved domains	-	-	-	No conserved domains
59	Fiersviridae	TCCTAAGGGCATCTCACAGGTTATACCTGGTGGCAGCCTAAGCTGCTTCTACAGTTGTTAGCTGTAGTGATCTTTCAAGGATTACTGCGGAGTTAACAATTGTTACCCTCACCAACTTGGAGTGCCCAAGGTACTCTTAAAAGGAGTATCTATGGGAATGACATCTTATAATAGGGATGTCAGCGAACCTGGTTTCGGTCTTATTCGTTCGAATACCCGAAGCTTAGGTCAGCTAAACCAGTCGCCCCGTGTGAACGGAGTGTTGGTTCCAAGACAGAACAATTTGCCTATGCAAATTGATCAGTATGGTGTTTTTGATCGCGTATCCTTATACATTGGCTCTGCTAATATTTCTAATTTCACAACACGTGATTACCTTTTTACTGAACTTCAAAATCG…	Fiers-8		Fiers-6	1219	Sanya levivirus 1 isolate HCXZSY93, complete genome	Sanya levivirus 1	104	104	0.09	9e-17	82.30%	3415	MZ209891.1	maturation protein [Sanya levivirus 1]	Sanya levivirus 1	225	225	0.86	9e-66	41.44%	377	UHR49789.1	11 + Alternative	1098	365	MPKVLLKGVSMGMTSYNRDVSEPGFGLIRSNTRSLGQLNQSPRVNGVLVP RQNNLPMQIDQYGVFDRVSLYIGSANISNFTTRDYLFTELQNRGLGFPNH DLKIREEAIIKCYGKIYSKVANVADIIRTRTETVNMVTNLVRDLRRSFRA IRKGQIRRASQILGADLHHPPRVSDPGGRWLEYSYGWSPLLSDVYNILDK GFGDVNFTVTGRSKGVRENSLSYSWTGSSPYHRGSGDTLTLDRASCTAKI SIPNTAFSAISSWGLDNPAALAWEALPYSFVVDWFFPVGDYLNDCLNLSG PIKITEMSVTEVTETTLNGSGTFTLSINNSAATKVNGNCQFTRRYKKRTI GVVSRPLPSFNNPFSS	Phage_mat-A super family	-	Phage maturation protein	-	Phage maturation protein
57	Fiersviridae	CGCTAACGCAAATATGCTTGGCCTGCTGAACATCCCACGTGAGGTTTGGAACTATGTTCCTTACTCCTTTGTCTTTGACTGGGGTATCCCTATCGGGACTGCCTTAGGTGGCCTAACAGCCACCGCGGGTTTACGCAGTGTCCGTGCATGTCAAATCGATGTTTCTCGAACTACCACCTACTCCGTAAGGGGTGGAATGGTAATTCAAGTAGTCGACAACGTGCACAGGTATCCGGTTGCGGCTCTACCGACACTCGATGGTCTCTCCCAGGGATCCGCAGTTACCTTTGGCAAGGTAACCTCGGCAATAGCATTGCTGCGGGCCCAGCTAGGATGAAAATCCTAACTGTGCTATGGCTAAAAATATCTTTAGCTATATTTCTAACCTACAAGGAAAGG…	Fiers-9		Fiers-7	1085	Riboviria sp. isolate beangoose246_contig_1490 genomic sequence	Riboviria sp.	126	126	0.34	2e-23	68.52%	1568	OQ423544.1	hypothetical protein [Hubei levi-like virus 10]	Hubei levi-like virus 10	159	159	0.36	9e-44	58.78%	130	APG77241.1	11	654	107	MLGLLNIPREVWNYVPYSFVFDWGIPIGTALGGLTATAGLRSVRACQIDV SRTTTYSVRGGMVIQVVDNVHRYPVAALPTLDGLSQGSAVTFGKVTSAIA LLRAQLG	Phage_mat-A super family	-	Phage maturation protein	-	No conserved domains
18	Mitoviridae	CCCTTCGTAAGAAAGATGTATATCCGGCATAAGGCTACAGTGTTCTCCGGGATGTCTCCCGATATCCACCACTTAGCCACAGGTATGCCTTCCATGTTTCGCTATCCTCCGGGAGACCCGAAGCATCAAGTGCAAAACGTAGGAAAGATTTCCTTTATTCAAGAACCAGGATACAAGCTCAGAGCCGTAGCCAACCCTAACCGGGTTGTGCAGATAGCTTTGATGCCTCTTCAGGAGGTCCTCTTTTCGTATCTTAAAACGATTAAGAGGGATTGTACCTTTGATCAAGAGAAAGGGGTCAAATGGGTAAGTCAACAGTTGCGAGAAGGTCAAACAGTCCACTCTGTGGATCTGTCTGACGCAACCAACAACTTTCCATTGGAACTGCAACTAGCTGTC…	Mito-10	Theobroma cacao fermentation associated mitovirus 1	TcMV-1	1281	Mitoviridae sp. isolate 153-k141_134606 RNA dependent RNA polymerase gene, partial cds	Mitoviridae sp.	83.3	83.3	0.07	3e-10	79.57%	1091	ON164191.1	RNA-dependent RNA polymerase [Hangzhou mitovirus 1]	Hangzhou mitovirus 1	290	290	0.67	2e-87	51.57%	650	UHK03164.1	4+alternative	1266	421	MYIRHKATVFSGMSPDIHHLATGMPSMFRYPPGDPKHQVQNVGKISFIQE PGYKLRAVANPNRVVQIALMPLQEVLFSYLKTIKRDCTFDQEKGVKWVSQ QLREGQTVHSVDLSDATNNFPLELQLAVLKNILKDQSWSPYVDLFTEASR GPWRVLDPTTNLEREFRWSKGQPLGLGPSFASFAIAHHYIATLSCKKDGG DYRILGDDIVIVGDKAAAHYRRTMDALGCPISPSKTISGNRVAEFAGKVI TPDGVISPVKWREISDKSFLDAVKHLGPQSLGLLKPRQRSIARVLARIPE DMGGLGWNPEGKPYAQRIEENLSTIRKLQAGEPRSHYEVANQTLRTYRAE LASSRLKPSFEGRQSVRDEASRPGPPSAASPLARILTVTKVD…	Mitovir_RNA_pol super family	-	-	-	No conserved domains
51	Mitoviridae	CCTCGAGAAAGTGTTCATAACTCGTGGTTTCCTAAATGGCTTAGCTTACGTTAAGTCAGTTAGGAACACTTTTATGAATTACTTATCAGGTAATCCTAAAAGGGATGGATCAGTGAAGGTTACGACTGATGGTATACCAATCTGCTTTGGGCCCTTGATACAAGATATTAGGAAAGGTCCTCCAGTATTGCTACTGCGGGTCCTTACTACTATCTTGTTTGCTACAAGGGCTTTAAAAGGAAGGGCAATGGAAGACATAGAGTCTATAGTAGGAACCTCAACAAGAGATCCTTCTACTAAAGATATCTGTGCCTTTTCAAAGCTCTTCTGAAAGCAGCTAGGGTATATCCACTCAGGGAGAATCCCCAGAGCTCTAGATTGAACTAAGTTTCATTTCAC…	Mito-11	Unuamitovirus limonense	UVL	982	Pestalotiopsis mitovirus 2 RNA-dependent RNA polymerase gene, complete cds	Pestalotiopsis mitovirus 2	332	332	0.94	3e-85	69.41%	2303	MW017459.1	RNA-dependent RNA polymerase [Pestalotiopsis mitovirus 2]	Pestalotiopsis mitovirus 2	385	385	0.99	1e-125	63.83%	679	QTH80199.1	4+alternative	909	302	MNYLSGNPKRDGSVKVTTDGIPICFGPLIQDIRKGPPVLLLRVLTTILFA TRALKGRAMEDIESIVGTSTRDPSTKDICAFSKLFWKQLGYIHSGRIPRA LDWTKFHFTTKSGPNGHALKTWYTDLLALPKNLVKSICVVGGSKIETILE GHLKLYELLSSHAEPGKSCYRKITSFADKEGKTRTIAILDYWSQSVLKNL HLYLFKVLKKIPQDCTFDQSSFLEKIKDWDVFYSVDLSSATDRFPIDIIS KTLEGHLPCYYVEHWKNIMVGYPFRLPTGQEISYSVGNPMGAYSSWASFA VAH	Mitovir_RNA_pol super family	-	-	-	No conserved domains
19	Mitoviridae	ATGAAATCTAAATTTGAACGGATACTCCTAACAGGTTTACAAAATATCGGATACTTAGAGTCTTCTAAGCAATTCCGTATTTGGATTCGCCTGATCGCTTGGATTCTAAAAGGGAATAAAACCCAGTTAGAATCGTTGGGAGAAAGAATCCTGCGCCTTCGAGAGAATAATGGTGATGTTTTCACCGTTAATTATCTGAAGGAGTGTGTCAGAATATTCCAACACTACGTTGCTGATACCCCGGTGTCCCTTTCTGAGGGGATGCCGGTGGATATCATAGGAGGACTTCCTGGAATAATACCAAGGAACCTTCGTCCCCTTTTAAGGGAGAGGGATCCTGGTACCATCCGGGCAGTCTTTACGATATTGTCCGTCTACCGGGTAATTAAAATACCTGGT…	Mito-2	Theobroma cacao fermentation associated mitovirus 2	TcMV-2	2208	Erysiphe necator associated mitovirus 27 isolate PMS5_DN58702, complete genome	Erysiphe necator associated mitovirus 27	131	131	0.12	1e-24	71.75%	2530	MN611673.1	putative RNA dependent RNA polymerase [Jiangsu mito-like virus 11]	Jiangsu mito-like virus 11	525	525	0.92	5e-173	44.08%	750	UPW42172.1	4+alternative	2178	725	MKSKFERILLTGLQNIGYLESSKQFRIWIRLIAWILKGNKTQLESLGERI LRLRENNGDVFTVNYLKECVRIFQHYVADTPVSLSEGMPVDIIGGLPGII PRNLRPLLRERDPGTIRAVFTILSVYRVIKIPGILKTESITNPFTGEFTS LPKAELKKAIRDLFHGRTKFSITHQVSLFRSGAAGPNHSSSLLGFWKDIM AWRMHPELLKVLFEFASHIPSGSAFVEKIFQSEGVESLTRPLGVELYLGK LSKKLEAAGKIRVFAITDVISQSVLAPLHKTLFSLLRGLEQDGTFNQTKP LLQLSSKWEEINQRGDKFHSFDLSSATDRLPIQIQQDIIEVMFGSASMAQ SWGSLLKDRDWVMSNRDGSISTYRYAVGQPMGALSSWGMLAL…	Mitovir_RNA_pol super family	RNA-dependent RNA polymerase, mitoviral	-	DNA/RNA polymerase superfamily	Mitovirus RNA-dependent RNA polymerase
56	Mitoviridae	GTGAGAGTCGGGTATGACAGATCTTGTTACTACTCCAAATGGAAAGCTTTCAGTTGTTGAGGATCCTGAATTAAAGAAGAGAGTCATTGCTATGGTTGACTACCATAGTCAGTGACTTCTCCGTCCAATACACGATAGAATAATGTCTTTGTTAAGACATTTTCCTTGTGATAGGACTTACACTCAGGATCCTTTCAATAACTGGACTGGATCAGGAAGATTCCACTCTCTGGACCTAAGCTCAGCTACAGACCGGTTTCCAGTCAAGTTGCAGGTAAAACTTATGAGAGAAGTTTTCAATCATAATTTAGCCGTGGCTTGAAGGGATCTGCTACTCCATAGATATTATGTTAATCCAGAAGGTATCCTACTAAAGTATTCAGTAGGACAACCAATGGG…	Mito-3	Theobroma cacao fermentation associated mitovirus 3	TcMV-3	814	Phomopsis viticola mitovirus 961 RNA-dependent RNA polymerase gene, complete cds	Phomopsis viticola mitovirus 961	436	436	0.88	8e-117	74.10%	2466	MZ074321.1	RNA-dependent RNA polymerase [Phomopsis viticola mitovirus 961]	Phomopsis viticola mitovirus 961	408	408	0.96	8e-135	73.66%	733	QWE48331.1	4+alternative	801	266	MTDLVTTPNGKLSVVEDPELKKRVIAMVDYHSQWLLRPIHDRIMSLLRHF PCDRTYTQDPFNNWTGSGRFHSLDLSSATDRFPVKLQVKLMREVFNHNLA VAWRDLLLHRYYVNPEGILLKYSVGQPMGAYSSWAVFTLTHHLVVSYAAK RCGHTLGSFNNYILLGDDIVIKDDKVAQQYEAIMARLGVSISDSKTHRSY ETYEFAKRWIMCGTEITGLPLKGIGTNLNNYTAVYLQLYSYFERVPALFK GTICDLVVKMYSRFQIK	Mitovir_RNA_pol super family	-	-	-	No conserved domains
20	Mitoviridae	AAGACAGAAGCTGCTATTTAGATTTCTTAGTAGAAGAAATGCCTAAACTAATGAAGGATAAGTCGTCCTTCCGTAGGTTAGCATCCTTCCCAGACAAGGAGGGTAAGTGTAGAGTAGTCGGAGTTATTGACTATTATAGTCAATTAGCTCTTAAACCACTTCACACATGACTCTCACGTTGTCTAGCTAAGATACCGCAGGACTGTACGCTTGATCAGAGTAAGTTTCTCAAAGGGATACTTAACGGATCAGAAATCTATTATAGTGTCGATTTATCGGCAGCTACTGATAGGTTTCCTATTTCTGTTATAGCATCCTTATTAAAGAAGCAACTACCTGACTCTTACGTCAATGCTTGGCAAGATGTGATGGTAGGTTATCCGTTTGATTATCAACAAG…	Mito-5	Theobroma cacao fermentation associated mitovirus 4	TcMV-4	1533	Sclerotinia sclerotiorum mitovirus 32 isolate SsMV32 RNA-dependent RNA polymerase gene, complete cds	Sclerotinia sclerotiorum mitovirus 32	321	321	0.63	8e-82	68.30%	2473	MF444262.1	RNA-dependent RNA polymerase [Sclerotinia sclerotiorum mitovirus 6]	Sclerotinia sclerotiorum mitovirus 6	586	586	0.92	0.0	60.25%	703	AHF48622.1	4+alternative	1398	465	MPKLMKDKSSFRRLASFPDKEGKCRVVGVIDYYSQLALKPLHTWLSRCLA KIPQDCTLDQSKFLKGILNGSEIYYSVDLSAATDRFPISVIASLLKKQLP DSYVNAWQDVMVGYPFDYQQGKYSYRAGNPMGAYSSFNAFALTHHYIIYY CCCELGKNWKKLPYALLGDDIVIGDKEVGELYMKTISRLHVDYSLAKTHK SKDFYEFAKRIIYRGEEISPFPVSSLKECGKSISAITNLLMEQREKGWVF NSIPSSVGLFMGVVKELPSRFVKKLERKALTVEGVLSLVRGLQTGEEFMN KLVADLQLPLPHISMTISKEIIMNICVETFAESAIHTYFNSSQSTPLSGI VLKMRKKFEEFIEDNYYELTTFQQSVLVTGFTDTPLYLAAQA…	Mitovir_RNA_pol super family	RNA-dependent RNA polymerase, mitoviral	-	DNA/RNA polymerase superfamily	Mitovirus RNA-dependent RNA polymerase
21	Mitoviridae	GTCAGGTACAGCCATTCCGTTAGGAATGTCTGTTCATCACCTTGACATTGAGAAATCTGGGAAGTATGAAGTTGTATCTGATGATGATATGTTGAAAACATACCGTTTATCACAGGTCAACTCACCTTCCTGGATATCCAAGTATGCCCAGTTTATGGCATCCGTACAACTAGTAAACTATAGTTATATGGAAGATATTTTGAGTGGGTCCGGTAAGGATTCATTCAATGCCTATAGGTATACTATCAAGGAGTATCGAGGCCTGTGTCAACACCATAATGATGTTGATACGAGATTCAATATTCCAGAGCCGTCTCATCATGTACCAGTCGGTACAAGAACTGACGACCCAAACCCAGAGGTGGTAGGAACGTTATCGTTCCTACCTAAGCCAGGAGG…	Mito-6	Theobroma cacao fermentation associated mitovirus 5	TcMV-5	2015	No significant similarity found.									RNA dependent RNA polymerase [Mitoviridae sp.]	Mitoviridae sp.	130	130	0.47	2e-28	33.93%	385	URG16759.1	4+alternative	1989	662	MPKLMKDKSSFRRLASFPDKEGKCRVVGVIDYYSQLALKPLHTWLSRCLA KIPQDCTLDQSKFLKGILNGSEIYYSVDLSAATDRFPISVIASLLKKQLP DSYVNAWQDVMVGYPFDYQQGKYSYRAGNPMGAYSSFNAFALTHHYIIYY CCCELGKNWKKLPYALLGDDIVIGDKEVGELYMKTISRLHVDYSLAKTHK SKDFYEFAKRIIYRGEEISPFPVSSLKECGKSISAITNLLMEQREKGWVF NSIPSSVGLFMGVVKELPSRFVKKLERKALTVEGVLSLVRGLQTGEEFMN KLVADLQLPLPHISMTISKEIIMNICVETFAESAIHTYFNSSQSTPLSGI VLKMRKKFEEFIEDNYYELTTFQQSVLVTGFTDTPLYLAAQA…	ps-ssRNAv_RdRp-like super family	RNA-dependent RNA polymerase, mitoviral	-	-	Mitovirus RNA-dependent RNA polymerase
22	Mitoviridae	CGATCTCCGTGATTTCTCACAAGGTAACAAGACACCTACCCCGCGGTCAATCCTATGCAATTATGCATGCCCTCCTTAAGTCTATGCACTTTCGAACATCGTCTGAAAGGGTTAGTTCCCCCGACATTCGAGTCGTTAGTGAGGCAGGGTACAAATAATATCCTACTACCACAGATAAGAAGTTTAAAAATCTAGAGAGACTAGCTCTCATAATTCTAGTCACTTTCTTACCTAGGTTAGCAGAACATGTTTTCGTAACAAACTTCACTAAAGATTATTTTAAGTTTTTGGAAAAGATGGTTGCTGATAGAGGGATGCGTGCCACAATAGCTCATGTTAAAAACACGAGGCTAGCTGTCACACGATATCTTTCAGGTCAGCCACTGTCTTCTTTAGAAG…	Mito-7	Theobroma cacao fermentation associated mitovirus 6	TcMV-6	2476	Mitoviridae sp. isolate 130-k141_245598 putative RNA-dependent RNA polymerase gene, complete cds	Mitoviridae sp.	147	147	0.24	2e-29	66.18%	2282	MZ679917.1	putative RNA-dependent RNA polymerase [Mitoviridae sp.]	Mitoviridae sp.	477	477	0.78	4e-154	42.73%	661	UJQ92506.1	4+alternative	1911	636	MVADRGMRATIAHVKNTRLAVTRYLSGQPLSSLEGVKLVRGFPLWIISYL DHFPNLDRDEARYLLTLLVALRDILLPTVFDKEPIVSTWKGSVPAISEKE HKLIKKQLGLKKTTVKFESFHISTKKGPNGQAIITSTVDFDALPADLIED LLLLADSPGNDSLRKVQRAKLEQPGWYNLWRELSEFEGVSKIRKLSCISD KEGKSRTIAIFDYWSQTVLKPYHDCFNAILRKLENDCTFNQNQFTKCLPS MTGERVFHSIDLKNATDRMPVAFQKKVIAAVIGRSKADAWERVLTSHGFT YGKESDIYYMTGQPMGAYSSWPVMAITHHYIVRLAALKVREKDFKDYAIL GDDLVIANTAVANSYREILGILDMPISEQKTHTSPHFYEFAK…	Mitovir_RNA_pol super family	RNA-dependent RNA polymerase, mitoviral	-	DNA/RNA polymerase superfamily	Mitovirus RNA-dependent RNA polymerase
23	Mitoviridae	TCTCTTTGTTAAAGGGCTTAGTCTCTGGAGTCATCCACTCACGTCTGGCAACAGGCAATGCTTCACCAATACTGGGAGGCAGAGAGACGACCGTTCTGGTGCGTAAAATCCAACCCTTTCCTCCCTTCAACCATGTTATTTAAAATAAAATTTTCATCTTATTTCAAATCAGTCAAACTGACTGCAGGTAAAATCCTGAGCACGGTGTTTGGGGGGACACAGAGATGATCTTCTCTTCAACCACAGCCTAACCTACCTTTAGTCAACATCAGACCCATGGTCTTGTTAATCGTGAGATGATACTGTTCAAAGAAATTTGGACTTGATATCATGTACATTTTTGACAAGATCATGGTCTGGGTTAATGCTAGAGGTAAAATCTACGCAGCCAAGAGGGTC…	Mito-8	Theobroma cacao fermentation associated mitovirus 7	TcMV-7	2547	Rhizophagus irregularis mitovirus 1 RNA-dependent RNA polymerase gene, complete cds	Rhizophagus irregularis mitovirus 1	60.8	60.8	0.02	0.002	80.95%	3601	NC_040585.1	RNA-dependent RNA polymerase, putative [Ophiostoma mitovirus 6]	Ophiostoma mitovirus 6	211	211	0.51	9e-54	35.03%	695	NP_660181.1	4+alternative	1629	542	MLHQYWEAERRPFWCVKSNPFLPSTMLFKIKFSSYFKSVKLTAGKILSTV FGGTQRWSSLQPQPNLPLVNIRPMVLLIVRWYCSKKFGLDIMYIFDKIMV WVNARGKIYAAKRVKSLRLILLRFLCGAPIMDMPEISISNIGLPKLFLKE ITMWLVNAPTSKEVQCLLTVLLITRLLLGGTPVSYADIELPPKTNLFNVV SEMHQFMAAWKTSGINYPNFCKSSLARAIRQDAPFKWVSTAGPISGGNTL TSLHQLALMPSGYLDLLTRLHPTVGENAKWWTTFKETCPLIFELLLNNFS SRTKIGDTSRLRALSVKPDKELKSRVFCIGDYWTQMALKPLHDVLFQVLR TFPQDMLFTQSFKPKVVEPGDHYWSLDLTSATDRFPVVFQSE…	Mitovir_RNA_pol super family	RNA-dependent RNA polymerase, mitoviral	-	DNA/RNA polymerase superfamily	Mitovirus RNA-dependent RNA polymerase
24	Mitoviridae	GTACCCTACAAAGACCACAAAAGGTCAAAGGTCTCATGATCCCACTGAAAGGTTGGATCATGCACCATCCTGTGCTACAGAGCAATCCTATGTATGTGGTTGGGTTGTCCATTTACAACCGATCGCCACGCATACATAGCATCTCAGGGGTTTAATAAATACTATGCTTAGAAGAAACATAAAATTGATAAGACTTTTAAGGTGTCTAATCAAAGTTATATTTACTCCTAAGGCATGAGCACCGTTCAACCGAAGCCTGAGACTATTTCTAGACATGTGAAGGAATAATGGATACAAGTATAGTATCTCATATTACAAGGCCGCAAGGCTTTGTATTACAAGATATCTATGCCGTAAACCATTATCCTTCCATCCATCTAGGATAGCTCTGCGAAATGG…	Mito-9		Mito-1	602	Phomopsis viticola mitovirus 961 RNA-dependent RNA polymerase gene, complete cds	Phomopsis viticola mitovirus 961	118	118	0.77	2e-21	66.74%	2466	MZ074321.1	RNA-dependent RNA polymerase [Grapevine-associated mitovirus 20]	Grapevine-associated mitovirus 20	166	166	0.98	3e-43	50.51%	792	QXN75374.1	4	438	145	MLRRNIKLIRLLRCLIKVIFTPKAWAPFNRSLRLFLDMWRNNGYKYSISY YKAARLCITRYLCRKPLSFHPSRIALRNGFPVRLWFLKGLADSKEPQKLR LLLTIMVISKAMIPSRKDLDTVQPDYSSITDPYKGKEWTIPKHFIE	No conserved domains	-
8	Narnaviridae	TTTGAAAATAAATCTTTGATTAATGGAAGCCTTAGGGCCCCTAGCTTAACCAAGGATGAAGGTCTGATCCTAGGTACTTTCGTACCAAAAGTACAGGCCAACGGGGATTTTAGTTTCATAAGAAACCCTTCTTTAACCAAGAAGTATCTCCGTTACCGCTCCCTAACCTTCTTAGAAGGCGGAAGGGACAAGCTTGCTATACAACTCGCAAAGGACGGGTTCTCTTTAAAGAGCGCTCGTATCTTTGCTAGTAGATCTCCTAGAGAAATTAGCAGGGTAGAACAGGTGGTCCATGGAATAATAGATAGTCTATTACTTGGAGCCACTGACCTCTTTACTGATAACAGATCAGTTCTTAGAACGATCTGCATCAAGATATTGAGAGTCGGGATCCACGAT…	Narna-1	Theobroma cacao fermentation associated narnavirus 1	TcNV-1	2936	Insect narna-like virus 2 isolate ThassRNAV16 hypothetical protein gene, partial cds	Insect narna-like virus 2	68.0	68.0	0.02	0.00002	78.05%	2646	MN714679.1	RdRp [Wyndham narna-like virus 2]	Wyndham narna-like virus 2	644	644	0.87	0.0	40.64%	923	WVL03119.1	5+alternative	2505	834	MSVISMWKEFSSFLYITHCECEVESPPKLSSENLFKKLYPYLKPFLSKDK SGLQNLAHIVSTSQLPCGDGRTESKAIEEFKSITSEPFKVSESHLNDLYM AAYNMAGKCKSKTKPPQSGSHISLATAGSYKFSTHEGGSAAEMEEDLKSY LNFVPTEDKVIKWSGGELKDVAGKASWSTWCSDYPVNYLTLPKGVSSIND IKFGDTLGDELFGINHVTAGYDDALGAQILAVAELCMEEYEVKDSLPCSV LTMAEPGGKASMVTTSVWWNILLQQPLAHVTSEYLKELPECEAGMHSADQ GWQYLYSLQDKKKHFKSSFYCLSSDLKNATDAIPSDTASALLTGFFEGLG LNGALVGMVLGLVLSDSVCEIKGDPVAHSATSGVFMGEPMTK…	ps-ssRNAv_RdRp-like super family	-	-	-	No conserved domains
9	Narnaviridae	CCACCCCTTACCCTCCTAGGAGGGCGGGTTGGGACCAGATCGGAGGTTCCTGAAAAGGAACCATTAAGTAAGAAACTAGAATCTTACTACCTCCAATGCGGAGGCTCGCCTAACATATTCGTTAGGAAGATCTCACATAATGTGAGAAAAATGCTGGGCTGGAAAGGCCAGTCTGTCTATCTTAGACAACTAAGTCACCGTGATCAATTCAGGGTGATAATCTCTGTATTTTACAGAAAAATGTCGGACAACTTTGTCCTTAGGCTAAAAGAACTTTTAGCAGCTAATCGTCTCCACGTAGTGGAGCAGTGGTTCTGTACCACAGACGGGGTATTGCTTCCCTATCTCCTCAGTGGAGGAGAAGACTATGAGATGATTGATAGTCTTATCAAGTTCTCG…	Narna-10	Theobroma cacao fermentation associated narnavirus 2	TcNV-2	3097	Hangzhou narnavirus 5 isolate DLYJFY48 genomic sequence	Hangzhou narnavirus 5	122	186	0.31	9e-22	64.05%	3370	MZ209761.1	RNA-dependent RNA polymerase [Hangzhou narnavirus 5]	Hangzhou narnavirus 5	951	951	0.95	0.0	49.90%	1105	UHK03010.1	5+alternative	2907	968	MLGWKGQSVYLSQLSHRDQFSVMISVFYSKMSDNFVLSLKELLAANRLHV VEQWFCTTDGVLLPYLLSGGEDYEMIDSLIKFSMENCANNYAHFQRMLKT FRKSLRKSFALGKAFKCDQGMNTLLKAFKTLYPHNESMYNRYRFVLLWGQ TRGTGLANGEMGRESLEKFESTMTSPCDEISLDQMTLYEVTKGAQYSQGR VASLSMGPTAVLESTRENGGGTQFLEDMCNTYIDYDYNLRTLESVSVERH RMSTTADIMNSCIEECINNSTEVLSVSAAVVLEPSKASCITVASGYYQLL QGMMAHIFMPCMKNSFTKSGLGAARHLWNFMNETLHPDSSSWGDLKGLIS DEVMLGLSADLSEATDYGNMSVSKQIYGSLVTQASANPDFPA…	ps-ssRNAv_RdRp-like super family	-	-	-	No conserved domains
34	Narnaviridae	GCTACCCGACGACCTGGTTCCTCCTATGTCTCATGCACCTCTGGTGTTGGGACACGGGGCGCCAGGCCTACTCGGGTGAGACAGCCTTCCGTGCGCGCTACCCTGAACGGTGCGTCATCTTTGGTGACGACCTTCTTGGCATCGCACCAAGGGAGATGATCCTGCTCTATGAGCAGCGTCTCTTCTCGGTCGGAATGCGTCTCAGCCCAGGGAAGCACTTCATCAGCAGTAGGAGAGGTGTGTTTCTCGAGCGCCTATATGATTTCCAGGGAACTCGCGTTCCCTTGGACCTCCCTTGGGCGCTGGTAAGGGTGGGTAAGAAGCGCCTGGATGTGAAGCCCCTCGGGGCCTCCCATACCCGGCGTTTCTACGGACTATCCCGCTCTTGGGCCGTCCCCG…	Narna-11	Theobroma cacao fermentation associated narnavirus 3	TcNV-3	506	Hangzhou narnavirus 4 isolate DLYJFY165 genomic sequence	Hangzhou narnavirus 4	216	216	0.98	8e-51	70.10%	2449	MZ209758.1	RNA-dependent RNA polymerase [Hangzhou narnavirus 4]	Hangzhou narnavirus 4	265	265	0.99	6e-81	75.60%	751	UHK03008.1	5+alternative	474	157	MHLWCWDTGRQAYSGETAFRARYPERCVIFGDDLLGIAPSEMILLYEQRL FSVGMRLSPGKHFISSSSGVFLERLYDFQGTRVPLDLPWALVSVGKKRLD VKPLGASHTRRFYGLSRSWAVPVKGIVRPGLPGRDDPPSWWAIPMSEAQI VKEWAPSR	ps-ssRNAv_RdRp-like super family	-	-	-	No conserved domains
33	Narnaviridae	GCCCAAATATCTTCATTAGGAAGATTCCTCCATTAATGAGGAAGAAAGCCGGATTATCCGGCCAATCCCGTTACCTACGGGATCTTGGTCATTCTGACCAATTCAACTGTATAATGTCAGTCTTTTACTCAACAATGAGTAAGAGGTTCCAAATGGAACTCTCTAAGGCTCTCAAAGCAGGAAAACTACATCATGTAGAACAGTGGTTTAATACCACAGACGGGCTTCTAATCCCATACCTCGTTGGAGGTGGTAACGATTATGTCGTTATTGATAGAATTATCAAGTTCTCCATGGAGAATTGTGCGCAAAATTACGCAAAGTTCATTCGTGAACTAAAGTCTATGAAAAAGACTCTCCGTAAGGAGTTCGCCTTAGATAAGGTTTTACGTGTTCCAC…	Narna-12		Narna-1	503	Hangzhou narnavirus 5 isolate DLYJFY48 genomic sequence	Hangzhou narnavirus 5	61.7	61.7	0.24	0.0004	71.07%	3370	MZ209761.1	RNA-dependent RNA polymerase [Hangzhou narnavirus 5]	Hangzhou narnavirus 5	179	179	0.99	2e-48	51.79%	1105	UHK03010.1	5+alternative	468	155	MSKKAGLSGQSRYLRDLGHSDQFNCMMSVFYSTMSKSFQMELSKALKAGK LHHVEQWFNTTDGLLIPYLVGGGNDYVVIDSIIKFSMENCAQNYAKFIRE LKSMKKTLRKEFALDKVLRVPRSTVWYANLVSDSTPEGLHDAWRHSLFWS QTSASG	LanC_like super family	-	-	-	No conserved domains
10	Narnaviridae	ATTTCTTTAAAGAAATTCAAGGAGACGATTACGACTCCCTGTGAACCGGTTACGGTTGATAAGCAAGTATTGCTTGAAACCCTTATGGGTTGTAGATTTTCCCAAGGGAAACACGCCAAATTAAGTATTGGCCCAACATCCGTGTTGGAATCCACTCGTGAGAATGGAGGTGGAACTAAGTTCCTTGAGACTATGTGTCTCGAAACTATAGATTATAGTTATGATCCAATTACTTTGGAACGGTCTACTGTAGACCCACACAGAATTAGTTCTGTCGCTGATATAATCAGTAGGTGCATCCATGAATGCAAGACGGGAGATGTTCTCACCGTTAGGGCTGCAACAGTCCTCGAGCCGAGTAAGGCCCGTGTAATAACCGTAGCTTCTGGTTATTATCAA…	Narna-13+7	Theobroma cacao fermentation associated narnavirus 4	TcNV-4	2478	Hangzhou narnavirus 5 isolate DLYJFY48 genomic sequence	Hangzhou narnavirus 5	107	190	0.17	2e-17	74.16%	3370	MZ209761.1	RNA-dependent RNA polymerase [Hangzhou narnavirus 5]	Hangzhou narnavirus 5	726	726	0.92	0.0	50.26%	1105	UHK03010.1	5+alternative	2394	797	MGCSFSQGKHAKLSIGPTSVLESTRENGGGTKFLETMCLETMDYSYDPIT LERSTVDPHSISSVADMISSCIHECKTGDVLTVSAATVLEPSKARVMTVA SGYYQILQGIMAHIFMPCIRNKFTKSGLGSASHLWNFLNESLHPDNLMWG ELRRGDDYNSPMYALSTDLSEATDYGNINLSREIYQMMVDVGSTNPEFPK GLAQLCCDLYNSDSTVMVGKEKLLKTSGWFMGDYMTKVMLTSAQLYVLKL NNIKVGSIVGDDLVLLSHNVDQLENHLSLLTHHGFKVSEEDTFMSPKVMF YAEEGATVPQNSTQLLWNRMKLGKQIPYEDYPRIRLLLTAKVPTDTYSQT SVGKFDLLGKETKYTLRVNKSTTKMFVICGLIQHLTLPCEPG…	ps-ssRNAv_RdRp-like super family	-	-	-	No conserved domains
35	Narnaviridae	GTTTTGGTTCACTCTCAGACGAGGCGGACGAGGACCCAGTATGGGACCCGACCGACTCATGCGACTTCGACCTCGACATCGTCGAGGAGCAGTCGCCCATAGCTCCTGTAATGCAGAAGCTATCGATCCGTGCTAAGGAGAGACTCCTTGAGTACGGCATCGCTCCTAGACCTTGGGATGACTCCCAGGTCGACGGAGAGGAGGTTGGGGACGATCGAAAAGATCAGTCCCTAAACCCTACCAAGCTTGCGTTGTCATTGGCAGCGCAAGAACTTGTTTTTCTGATGGCGACGTCCGAAGAGGACACCGCAATCAGTGATTCGCTTTTTAACTTCTGTGAAGTTACTAGCGAGGTTCCGACCGCAAAGGAGCAAAGCTTCGATTACGCTCGGAAAACAG…	Narna-15	Theobroma cacao fermentation associated narnavirus 5 RNA 2	TcNV-5 (RNA2).2	513	No significant similarity found.									RdRp [Plasmopara viticola lesion associated narnavirus 4]	Plasmopara viticola lesion associated narnavirus 4	139	139	0.91	2e-34	47.88%	720	WNA22212.1	5+alternative	402	133	MQKLSIRAKESLLEYGIAPSPWDDSQVDGEEVGDDRKDQSLNPTKLALSL AAQELVFLMATSEEDTAISDSLFNFCEVTSEVPTAKEQSFDYARKTGDFS NLGFVDSPILRIIMDVQKGEKDHSSTPVGKVSLL	No conserved domains	-	-	-	No conserved domains
11	Narnaviridae	CGGCCCTCCTTACCCGTAAGGATGCAGCACACAGTGCGCCCAGGGTTGGCATTCCTGGCGCGGCCCCGGCGGTGAGTAATCACCCCGTGGTCCCCGACGTCTCAGCTCCGAAGACAGCTACCAAAGGCACGATTTCGGTGACCGCCAAAAGACCGACTCAGACCAAGGGTCGGAAGGCTAAGCCCTCCGCCCCTGGTAAGGGTCGTCGCTTTCGGCGGCGCGAACTCGTCGCCTCTCGTCGCTACCTCCGGAGTCTGAAGAACGTCGAGTTGGGTCTCGATCACCAACTGGATCTACCCCAACCTCCCCTTGAGGGGATCGATCCCGCTCGTTCCGAACTAGAGTCGTACGCGAATCGTGGAACTGCCAAACGTAAGAGGACCCGGGGTCCCAACCGAG…	Narna-16+18+21	Theobroma cacao fermentation associated narnavirus 6	TcNV-6	2748	Drosophila-associated narnavirus 1 isolate Con0465 RNA-dependent RNA polymerase gene, complete cds	Drosophila-associated narnavirus 1	360	360	0.44	2e-93	67.17%	2771	MZ852366.1	RNA-dependent RNA polymerase [Drosophila-associated narnavirus 1]	Drosophila-associated narnavirus 1	703	703	0.92	0.0	52.19%	875	UFT26917.1	5+alternative	2199	732	MALPERAVLAAYAAGGVSRESAVSTPLWLLATMSGSSTLQGLKALKDESG RHRTSFILGGGDSLDAQLSFIGSALPPAPAEARSTALLQHSEDMTSHFST SSSMLALARGFARNWAKKHVASYRAPLGNPDWPTPSSCLESGTGRGGLLR FALETCAFAPLDVDVPDNPRGAEASLFGKFLDYALSEMSKGQMPTHRVTC LSERGVKTSVVTVGPAWAQLLGHTVSKRLLKGLRQTTGTYAPLSGAPDSE LASIFEGAHADVLISTDLTRASDLLPLDLLSAIIDGLESSGRLSPLEVKV LSVLSGPQRLLYGTEEVTSCRGSLMGLPTTWVMLSLVHLFWLDEAARTSP PGVQRARHRYSICGDDALVATTESGAASYRLLVEQCGGTPSP…	ps-ssRNAv_RdRp-like super family	-	-	-	No conserved domains
50	Narnaviridae	CTGGCGATAACCGTCTTAAGGACAGTTTCGTCTTGGTTCTCGGCGGACCCAATGGGTTCCGTCAGATTACCTTCCACCATCCGATTGGGCATTGCCCGTCGCTGGAGGAGGACGACTGGGTGGGTACCCCCACTCCGGAAGTCCAGGATCTTCTTAACCGTGCTGAATTGCCGGGTAAGAAGCTTCTAGATGAGAAACGGTCGATGGCCGTTCGCATCTATGCGGCCGCCGTAGCCAAGGGTGTTACCCTCGGCGAAGGCGCTCCCACGGCTGACCAGGCCAATGACCTGCTCAACCGTGCTCGCTTCCTTAGCGAGCTCTGGAAAGGAGCCCGCCAGGAAGTGTCCTCTGGGGACGACAAGTCGCCCTCTGAGGAAACCGTGGCCGATGCCCTCGAGA…	Narna-17	Theobroma cacao fermentation associated narnavirus 5 RNA 3	TcNV-5 (RNA3)	797	Plasmopara viticola lesion associated narnavirus 2 isolate DMG-E segment RNA3, partial sequence	Plasmopara viticola lesion associated narnavirus 2	59.9	59.9	0.07	0.002	82.26%	799	OQ980198.1	hypothetical protein [Plasmopara viticola lesion associated narnavirus 2]	Plasmopara viticola lesion associated narnavirus 2	101	101	0.8	2e-21	35.53%	234	WNA22207.1	5+alternative	402	133	MAVRIYAAAVAKGVTLGEGAPTADQANDLLNRARFLSELWKGARQEVSSG DDKSPSEETVADALETKYRGSVLAFRAALKSDHAKAYAEKVFPLPAYETC SGPRADRKQVPVVSLKGLTAVQAQDRIFSSVLC	No conserved domains	-	-	-	No conserved domains
47	Narnaviridae	CACGCTCGACTACTCAGACCCCTTCAAACTTTTTGGGGCTCTGACTTGGGCTTCTGTACGCGGCTATGCCGCTCCAGAAGTCATATGCTGGGGAGGGGACGTGTCCCGAATCCAGGATAGGCAACCTGCTCGCCTTTACGGCAAGGAGTTTGCGAAAGGAAAGAGAAACAAGATCTCTTTCTTCAATATGAAGGACGAGGCTGCTCGCCAGTTCTTCATAAGAAACCATACCCATTGGGGAAATTTCCTTTGGCGTATGGCTGCAGACCCAACACATAAAAGCTATGTGTTCGCCTGCGTGCTGAAGAAGAGGATACTACACCTCTTGTCAGCAAAACCCGACCCGTTATGGCCCAAGAAAGCCATCGGTCGGATATACTCTGATGTGGACGCTCCGCG…	Narna-19		Narna-2	724	Erysiphe necator associated narnavirus 18 isolate PMS12_DN4100, complete genome	Erysiphe necator associated narnavirus 18	66.2	66.2	0.2	1e-05	70.67%	2473	MN605431.1	RNA-dependent RNA polymerase [Streptophyte associated narna-like virus 22]	Streptophyte associated narna-like virus 22	215	215	0.91	9e-61	47.27%	784	WPR17388.1	5+alternative	537	178	MKDEAARQFFMSNHTHWGNFLWRMAADPTHKSYVFACVLKKSMLHLLSAK PDPLWPKKAIGRMYSDVDAPRSTKSRAIRFVEMLKTVDGIFLSRYLSFPE EMWTWEKFDYFTLHCISHLIGDEFLDGSLTSEALQIQSDYSLLKKASKQF KKESLKSNFPSSDQLTEVGWIISALGPAW	No conserved domains	-	-	-	No conserved domains
12	Narnaviridae	TCCATGTCAAGACCAGTGCGGCGTTCTTCCGAATGCCGAGGTTTTGCCAAGGACAGTCCCCGCAGGTTGCGCAGCTTGCGCGCGCAGCTTGCGAAGACCGTCCCAGACGTTGTTTCCCTCCGTTTGACCGGAGTGACACGTTTGGGTAAATGCGACGCTTGGGATCGCCGGGTCCATGATAGGTTCTCCATGGCCTTGTCCTCTTTGGACTCGGCCCTGGCGGCCTACATGGAGGTTCCCGTCGATCCCTTTGGACGCTCCCTTCCTGGCCCTCTCCGGAGATTCCGGAGAGAGGTCAGAAAGTGGTCCACCTTCGCCGCCGCGGGCAACGGGGTAGAGGCGCTTATAGCAGAGCTAAAGCGCTTCTCCTCGAATGCCCGTCAGGCGTGGGTCGAGGGC…	Narna-2	Theobroma cacao fermentation associated narnavirus 7	TcNV-7	2483	Whakaata virus isolate CMS001_009_ALCO genomic sequence, sequence	Whakaata virus	299	299	0.35	4e-75	68.84%	2389	MW434221.1	RNA-dependent RNA polymerase [Whakaata virus]	Whakaata virus	863	863	0.86	0.0	61.41%	734	QRW41686.1	5+alternative	2478	825	MSRPVRRSSECRGFAKDSPRRLRSLRAQLAKTVPDVVSLRLTGVTRLGKCDAWDRRVHDRFSMALSSLDSALAAYMEVPVDPFGRSLPGPLRRFRREVRKWSTFAAAGNGVEALIAELKRFSSNARQAWVEGATLDHFFWKWLEPSWRKREALWANLSFVGRSLPSGGDRHELEALLDHRANLTSSFAASQDTLVSLRRYVKGWALRMLPKHPDLTIWCDPYTGNSATWERSRREGGFARSQVDMMERFPTEYLEPLESMPFGPTQGQALPVRTMITSLNYAKTAPLPPKGRVSVVRERGHKVRVVSAMETHALVLGHAARRRLFTALRKEPRLAALSGDESASITSLVGGTGLVVSSDMKSASDLIPLSVAKAIVDGLEDSGRLTYPEIVGLRLGTCP…	ps-ssRNAv_RdRp-like super family	-	-	DNA/RNA polymerases	No conserved domains
60	Narnaviridae	GGACCCTATGCGGCGCTGAAGCTGGTATCAGGCAGACATTCGTCGCCGGGATACTAGCGCAGACGAGAGGTGCGGGAACTCCGCCACCGATCGTCGTGCTACAGTCGAAGGAGAAACTCCTGAGAACTGTCAGCAGCGAGCCAGCCCCTAAAGACCACGGGTCTTTAAGGCTGCTCAGTAACGCCCTGGATGAGATTTTCAAGGAAATCCCCCAGGACGCATTCACTGGACTAACCACGAAAGGGAGAGTCACAGTGACAGGCTCCGCTACCTGGGAAAATCTCAGGTCAGAAGGAGGTACTGCCGAGACGGTGAGGGAAATCCTCGCCAGCTACGGCTGTGAGCGTGGTATCCCGATAAGGGATTTAACCACGGGCAAAGTTGTTGATCGGAAGTTCC…	Narna-20	Theobroma cacao fermentation associated narnavirus 5 RNA 1	TcNV-5 (RNA1)	1228	Rhizoctonia solani narnavirus 2 isolate RR8 RNA-dependent RNA polymerase gene, partial cds	Rhizoctonia solani narnavirus 2	167	167	0.21	9e-36	74.71%	1210	MZ043956.1	RNA-dependent RNA polymerase [Rhizoctonia solani narnavirus 2]	Rhizoctonia solani narnavirus 2	431	431	0.9	5e-146	58.51%	389	UIW13844.1	5+alternative	582	193	MGKAHHAWNAFLRMMSEDLRHDLFSLAEPKQTIEYADYTEVLETYEPFYQ SSTDYSEATDRMDHNVAAVIGGAWMRKCGIPPVLRGIVFETCFKPRKIFF RATGSLSELGEPELGLGPDISSVLLRKGILMGDPLTKVILHLGNAAVSII GESAGNESLTKGADAAEAANVISESFGYKPEKSLRSKGAIRRS	No conserved domains	-	-	-	No conserved domains
13	Narnaviridae	GGAAAGTGTCTTTACTCGCCTCTCGTGCGACAAGCACGAGGGAAGAGTTCAGGCTTACATGGGAAATGGCAAGCCTGTTCCAGGACGCAACTTTGCGTACCTGGTATTCCGAAGAGCCAAAGTATTTACCTAGGCTCCTTGGAGGAGGTGGCGCGGCTCCAAATTTCGGAAATGCGCGAAACCTTTACTTATATGTCCAGGGCTACAGGTCCGGGCAATATAAGAGAATCTACGGGACTGCCACATCGGAAGCCCGTAGATGCCTGGAAGACCTCGAGAGAGGGATTCCAAGCCAGCCTGTCGTGTGTTGGAAACTACGCGACAAGCAAGAATACTTACACGGCACGTACGCCGAGAAAGTATTTGTTCCCTCCGAGTCGCTTAAAGCAGACGAAAGAG…	Narna-23	Theobroma cacao fermentation associated narnavirus 5 RNA 2	TcNV-5 (RNA2).1	1668	Plasmopara viticola lesion associated narnavirus 4 isolate DMG-D segment RNA2, partial sequence	Plasmopara viticola lesion associated narnavirus 4	64.4	64.4	0.03	0.0001	81.54%	2270	OQ980202.1	hypothetical protein [Botrytis cinerea binarnavirus 3]	Botrytis cinerea binarnavirus 3	290	290	0.93	3e-85	38.55%	712	QTP72363.1	5+alternative	1572	523	MASLFQDATLRTWYSEEPKYLPSLLGGGGAAPNFGNARNLYLYVQGYSSG QYKSIYGTATSEARSCLEDLESGIPSQPVVCWKLRDKQEYLHGTYAEKVF VPSESLKADESEEGLPAPLYREHSGAMELVSTEARLVRSRRLVGSRQAEL DVEHHRRLKLVLGSYWDTVNQAEEWKKIHSRSARARFEDALSANTALQAL LKRKASESDMRAMLGDQGYHTVTTGERDFLMMHATWLSLGGKTETLTIQD LHKPEDMFIREEVAMDETFRVPGVPLLPVVGSSVKPQTTKARVGLYEMSS TQEQWCDEIVQLLKTESSSQNAETLSYFSVRDVYAQNSEWVNDDTMLVTL ALTSLQGSDPHVSPLLLVSSDIKLAYSMANTTQCEVFVMDPM…	No conserved domains	-	-	-	No conserved domains
14	Narnaviridae	CTTTGGACAAAAAAATTTACTCAAAGAGTAAAGGTACAGATAATGCCGGTCGATATTAAACGCAACATCCCTAGGGAGGTGCGCGGTATCACCGGGTTATGGAAAATGTATATTCCTATTCTCTATGAGAATGAGGATTACATCTTACCACCACGTGGAGCTTCGCTCCTGAAGGGTACCTTCGTACGTGGTGGTTACCTCTCCGAGAATCAAGTTTCTCGAATCTCGAAGCGGTTATGCACTGATATTGGAATATCCAAGAGCAGTGCATTAATCCTTCTAAGTCGGACCATTGGTCAGATTAGGAGGATTGAAGGAGTAATTGAAGGAATCATTGATTCTTTACTCCTTTACGATAGGAACATTTTCATAGAAAACGTTCAGATCGTTAAAGACATG…	Narna-4	Theobroma cacao fermentation associated narnavirus 8	TcNV-8	2934	Narnaviridae sp. isolate TIGMIC_2, complete genome	Narnaviridae sp.	2127	2847	0.99	0.0	76.42%	2914	ON811985.1	RNA-dependent RNA polymerase [Narnaviridae sp.]	Narnaviridae sp.	1499	1909	0.95	0.0	79.91%	941	WAK75267.1	5+alternative	2865	954	MPVDIKRNIPSEVRGITGLWKMYIPILYENEDYILPPRGASLLKGTFVRG GYLSENQVSRISKRLCTDIGMSKSSALILLSRTIGQISSIEGVIEGIIDS LLLYDSNIFMENVQIVKDMVRNILKMGTYSLKSVIKSWKEITLFMFHKVA ESNLEQPSSMASGNPFKALLRSEVYQSLLVSETYSKKDLEGLAHLVSSSQ LPAGDSSAAEDALSTFRDTVTSTHFVGKRELLELEATASYIGSKLSKTDY RIESAHMTISNAGSFDKTTLEGGSFVDMMEDLKHFLNIMPSEDCTYGTPY GPAKDKAGIRSWATWASDSIPPEFNSDNEKNLFGTESRLHGSGFLGLDEA VGMQMPMVAYAYYSGWGDSPIPSSVLTVPEPGFKTSIVTTTK…	ps-ssRNAv_RdRp-like super family	-	-	-	No conserved domains
15	Narnaviridae	TCCCATGAAGGAAACAGTGGACAGGCATTCGTCGATGCCCGCCGTTTTCTCGGGGACAGCACCCCCTCGCCGCCGCACAATGGCGTCGGCTGAGGGTACCATCCCTGTGAGGTCCAAGCGTGGAAGCGCTCAAACCTTACCGGGTAAAGCCTACGGGTGGAACCGTCGGCAACGTGATAGGTTCGCAATGTTGCTGTCGTCGTTTGACGCAGCCCTTGCGGCCTACCACGGTGTCGTCGTTTCACATGGTACACGCTCTCTTCCACCATCTTTCCGGTTATTCCGGACGATGGTGCGAAAGTGGCTCTCCGTGACTGCCCGCCACAACGGCGTCGAGTTTGCCATCGCTGAAGCGAAGGCCTTCTCAGGCGCCTGCCGGGCGGGTTGGATCCATGACCA…	Narna-5	Theobroma cacao fermentation associated narnavirus 9	TcNV-9	2499	TPA: Narnaviridae sp. isolate ctd2J1, partial genome	Narnaviridae sp.	2260	2260	1	0.0	80.17%	2506	BK018547.1	TPA: hypothetical protein [Narnaviridae sp.]	Narnaviridae sp.	1469	1469	0.99	0.0	86.99%	830	DAH09202.1	5+alternative	2493	830	MKETVDSHSSMPAVFSGTAPPRRRTMASAEGTIPVSSKRGSAQTLPGKAY GWNRRQRDSFAMLLSSFDAALAAYHGVVVSHGTRSLPPSFRLFRTMVRKW LSVTARHNGVEFAIAEAKAFSGACRAGWIHDQVPDHFFMKWLPLPVRRKS SLWAQLSFIGRSLPSGGDRHEIEALANHKAALSSDFAVAEEVLTSLRHYA ENWAHRHLARDPDPSILCEPCTGNSATYERTRREGGFAQSITDMVQSSPA DNLEPLESMPFGPTQGQALPVHVLRVSLSRYNQGPGPKGSVSVVSERGHK VRVVSAMETHELVLGHAASRSLFMGLRRDARLRDVLKGDLDAVFHAFEGC AGTVISSDMKSASDLIPLSVASAIVDGLEASGRLLPVEIAGL…	ps-ssRNAv_Narnaviridae_RdRp	ps-ssRNAv_Narnaviridae_RdRp	-	DNA/RNA polymerases	No conserved domains
16	Narnaviridae	GCTCCCGTATATGCCTATTCCGATTAAAACAGAAAACCTTAGGGCTTCTGCTGATCGTATAGACAGTATTTGGGCTTATTATATACCCACCATTTTCCCAAATGGTGATTATATACTTCCACCCAGGAATTCTAGTATCCTTAAAGGATGTACTAGGTTCCGAAAGAGGGAGTTCAGGGCCAATGGCCGTGAACGACTCTATAAGAGGCTCAATAAACTTGGAATCCAAGGTAAGAGTTCCCTCATTCTATCCAGTAGGTCAGTATCTGAGCTAAACAGGATAGAATCTACAGTAGAAGGAATCATTGATAACCTTCTACTGTTCGACTTGAATATCTTCATTGAGGATATCAAGTTGATAAAGTACCTAATAAGAAGTATCTTCAAAGTAGGTGCTTA…	Narna-6	Theobroma cacao fermentation associated narnavirus 10	TcNV-10	2887	Moss associated narna-like virus 31 isolate DICBIL genomic sequence	Moss associated narna-like virus 31	168	168	0.09	2e-35	74.09%	2877	OQ987528.1	RNA-dependent RNA polymerase [Sanya narnavirus 11]	Sanya narnavirus 11	661	661	0.94	0.0	41.81%	945	UHM27569.1	5	2877	958	MPIPIKTENLSASADRMDSIWAYYMPTIFPNGDYMLPPSNSSILKGCTSF RKSEFSANGRERLYKSLNKLGIQGKSSLILSSSSVSELNSMESTVEGIID NLLLFDLNIFIEDIKLMKYLMSSIFKVGAYGTGQVTSFWKELVLFVFNSV SDMKTIKRPEISSGNFFRCIMDLPKVKEMMEGKYDKKDLESLAHLMSTSH LPSGDKAALEKALMSFKDTVTSKFDVAESDLTWAYKAARKVGRQTRKTGN SSLDSAHISMSCAGSYYKTILEGGSAAEILDAMTPMLTHVPEEDELITTP MGDLKCPKGAPSWSSWCSDIPIEVPEGVQFSDQKPDTLMGYQVYYYGLDE AIGLQMVSCAYLSYKDWVMSHEDMHTNGGMPSSVLSVPEPGY…	ps-ssRNAv_RdRp-like super family	-	-	-	No conserved domains
17	Narnaviridae	TGTGTCAAATCGCTGGATGCCTCCCTTAGCCACTTTAGGTGGACGGGTCGGCTCCAGAACGGTGATTTCCGAAGAAATCCAACAGAGGATTACCTCTGTCTCCCAACAGGAAGCTGTTGGTATCTTGCTCAAGGAGTACTACCTTGACCATTCCAGTACACAAAATATATTTGTGCGGAAAATTCCATCAAAAATGATGAAAAGGATAGGCCTCAAGGGCCCATCCGTTTACTTGAGGGACTTACCCCCAAGTCTTCAGGCAAAAGCCCTACTATCGACATTCTATAGAAAAATGTCGGACCATTTTGTAAGAAAAATTCACAAAATGACGAAGGAGGGTAAACTCCAACAGATTCAACAGTGGTTCAGTACCACTGATGGTCTACTAATACCATTCAT…	Narna-8	Theobroma cacao fermentation associated narnavirus 11	TcNV-11	3208	Hangzhou narnavirus 5 isolate DLYJFY48 genomic sequence	Hangzhou narnavirus 5	147	147	0.17	2e-29	66.67%	3370	MZ209761.1	RNA-dependent RNA polymerase [Hangzhou narnavirus 5]	Hangzhou narnavirus 5	726	726	0.93	0.0	43.93%	1105	UHK03010.1	5	3063	1020	MPPLATLGGRVGSSTVISEEIQQSITSVSQQEAVGILLKEYYLDHSSTQN MFVRKIPSKMMKSMGLKGPSVYLSDLPPSLQAKALLSTFYSKMSDHFVSK IHKMTKEGKLQQIQQWFSTTDGLLMPFMMNGTYTHELIDSLTKFSMENCA NNYSEFCSSLKKFKKLNKKSFATEESFPCPRELNTLKKFNDWAWNKSKLT STMEKGSFVLLFNQTRAIGLANGKMSEKSLKKFLETISMESHIVNMDSDM LLKVCQPASNVSGIDAKLSIGPTAVFEKTHAKGGGTEFLKEICQQEMDYS YCPITLVSTSVDKHRVCNTGDILSVCIDKVLNHSEEVTSVRCSTVLEPGK ASVMTVASIYYQLMEGIMAHMFAPAVTNPVTKSGMTSSSHLW…	ps-ssRNAv_RdRp-like super family	-	-	DNA/RNA polymerases	No conserved domains
55	Narnaviridae	GAGAACAATACCGTAAGTAGTATCAATAGTAACTATGATAGCTACTGCAGGAGTCCGTGGGTTGATTCAATCAAGATCCGACTCCTTAGTCCCTGCTCGAAAACGATAGATACTATCAACGAGGGGAACGCTGCCATCGGAAAGGGTAAGTCCTTAGGACGCACTATCCGATGGATGTGGCCTGAATCATTCCCTAAGGGAACGATCAAGTTCATAAGAGACCGATTCTTTCAGAGAATGGGCTCTCGTATGCCCGAGAGGAACTCAGGTGTCTACTGGCACCTGTTGCTCCCTGAGACATTCGGCGGACTAGGTTTATGGGTTGACTCTGATTATCAGAATTTAGCCGATAAGCTTCCTGCCCCGACTAGGGTCCTGTTACAGGATGTAGCCGATGGG…	Narna-9		Narna-3	923	Sanya narnavirus 11 isolate SCW1SY406, complete genome	Sanya narnavirus 11	55.4	55.4	0.09	0.031	73.33%	2953	MZ209939.1	RNA-dependent RNA polymerase [Narnaviridae sp.]	Narnaviridae sp.	268	268	0.99	1e-78	46.75%	941	WAK75267.1	4	747	248	MWPESFPKGTIKFIRDRFFQRMGSRMPERNSGVYWHLLLPETFGGLGLWV DSDYQNLADKLPAPTRVLLQDVADGKEIDPLRINLFRMLTSNTSYRGYEV EKKDFGLANMRLRTYKRACLKKTWSEVKAEFDPEGQRSNAMISKAAFREG VFTESEIQDLLYRPQLLKLAMTGKAEPAPHNNVPLKKRYASLWDLQFTED LVISADTVKTALTLKVQQPLYDFRYSSNGELKPLPNINLDSLRGSQDYT	No conserved domains	-	-	-	No conserved domains
49	Nodaviridae	CAGCAATCAACCCCGAACACAACTTGTGGGGATTCCGGTTTGGAGTTGCTATCAAGAACCAGATTCTCAAGCATCACAATTGGTATATGCCTGGCAAGAACCCGGACGGAATCGTTGAGTCAATCAATGACCTAGTCCATAATAATATTCTGCCTGCTGGTTACCGATATGGTGATTACCTCGAAGGAGATTTCTCGCGTTATGATGGCAGACAAACCGAAGTACTCAGACGGCAGGTGTTTAGGGTTATGGGCACATGCTTTCGTGACAATGAGGACCATCGTAATCGATGGCAATCACTCATTGATACCCACTTCCGTACGATCTGTCGGATGGCGTTCGGGGTGCCATATGAGTCGTTCGGGAGCATGCTGTCCGGTGCGTGGTGCACGACTGATG…	Noda-3	Theobroma cacao fermentation associated nodavirus	TcNoV	787	No significant similarity found.									hypothetical protein [XiangYun tombus-noda-like virus 8]	XiangYun tombus-noda-like virus 8	112	112	0.81	3e-25	34.70%	287	UUG74217.1	1	699	232	MPGKNPDGIVESINDLVHNNILPAGYRYGDYLEGDFSRYDGRQTEVLRRQ VFRVMGTCFRDNEDHRNRWQSLIDTHFRTICRMAFGVPYESFGSMLSGAW CTTDANTVLNAMIVFSGMRKIGMSRLAARHHVGLCFGDDSLFREIINPAG DKLSDACIAVATAVGLKLELEHRTNFVSFLSRWYHIDPIYGVLSSCADLA RLLPKFQLVLRPGATKMDFIVKYSSIRLLVGKY	ps-ssRNAv_RdRp-like super family	RdRp of positive ssRNA viruses catalytic domain profile.	Viral RNA-dependent RNA polymerase	DNA/RNA polymerases	Viral RNA-dependent RNA polymerase
25	Partitiviridae	ATAACAAATTACGCCCATCAATACTATGCCAACTTTTACATTAAATAATTTTAACCGTAAGGTTAAGAACTCTTCTTTTAGAAAAGTTGAAAATAAGTATACATACGAATATAAAATCGAAACAAGTAGACAGAACACTGACCCATTCGTCAGAAAAGCTCTAAAACAGTTTGACCGTGACATTTATGAATCTACAAAAGGTTACACAAAAAGAACAGACATCAATGCTGCTCTAAAGACCTTAGCTAAATTTGGTGAAGCACAATGTTTAAACAAAGATATTAGACGTTCCTCTGCTTATATTAAGGCATTACAAAAGGCTTACGATACTTTTGTTCCTGCTCAGAAACTCTATCCTTTAAGTATAGATTCAGTTTTTGAACATATGAACATGAATTC…	Part-1	Theobroma cacao fermentation associated partitivirus 1 RNA 1	TcPV-1 RNA1	1638	Partitiviridae sp. isolate TIGMIC_3, complete genome	Partitiviridae sp.	98.7	98.7	0.11	5e-15	71.74%	1695	ON812096.1	putative dsRNA-dependent RNA polymerase [XiangYun partiti-picobirna-like virus 3]	XiangYun partiti-picobirna-like virus 3	416	416	0.93	4e-136	43.24%	535	UUG74125.1	1	1569	522	MPTFTLNNFNRKVKNSSFRKVENKYTYEYKIETSRQNTDPFVRKALKQFD RDIYESTKGYTKRTDINAALKTLAKFGEAQCLNKDIRRSSAYIKALQKAY DTFVPAQKLYPLSIDSVFEHMNMNSSAGFHFPNQKKKAVSDEIYKLARYT LHMVKERITIFTAPCKLALRGHLSPVDEVKTRPVWVYPAEISAIEAKFAV PFYKHLEERVPTMHFGEDSMARLAVLMNQDLDEYSSAVTLDWSAFDTSIP YWILEDVFEIIYSSFDTSRSRDPNGILIKASSKKEQRTDLIWNFITDYFI RTKLMLPNGEVYKKNHGIPSGSYFTQAVGSMVNFIVLHTLANINDLYPTG MKVLGDDSMFILPTVCFKHSSLIERLSIQAKNYFGLKLNPEK…	ps-ssRNAv_RdRp-like super family	RNA-directed RNA polymerase, C-terminal domain	RNA-directed RNA polymerase, catalytic domain	DNA/RNA polymerase superfamily	Viral RNA-dependent RNA polymerase
48	Partitiviridae	CACAGGTCGTTTCCAGCCATAATTGGAATAGAAGTTTTCTTCTACCGCTTTATTTTCAAGCACTGACGTAGGTTGAGGTGACTCAGAAAGAGTTATTTCGATCTGAGTTTTCCTGTGACACTTATTGATGTCGAGGGAAAATGTGCACGAGATTGGGATTGAAAGCCCTTCGGTGTACGCAGTACCCGCCATATGATGACGGTGACTAATTGAAGCAAACAAGTCGCATTATACCAATTAGTTAAAATTCATGGTTATGTAGAACCTTAAAACTGAAGGATGTGTGCCTCGCACTGCCATAAATACTTTTCAGAAGTTTTCATTTAATAACAAATGGTTACTTTACTTAAGTATTAGAACTTTAATAATGACTAGTATCAATGAACTATTCGCCGAAGA…	Part-2		Partiti-1 RNA2	728	No significant similarity found.									coat protein [Saccharomyces cerevisiae partitivirus 1]	Saccharomyces cerevisiae partitivirus 1	94.7	94.7	0.48	9e-19	38.14%	280	WGH28812.1	1	360	119	MTSINELFAEDRIILTYDVDYTKFDDYCKQLSAITSGSKWFEVSYPDAID FCHAAFKLYVLLSHKKFHMIQGISTPSESDLMSLGFDFMIPRFLRDILRE MARPMEVDASIYIPSIEKWT	No conserved domains	-	-	-	No conserved domains
52	Partitiviridae	GTTTACGTTATGGAAGACTTGAAAATGTTTCAACTTCCTCGATATATGCGTGATGTTTGTCGAGAGATCGCTCGTCCAATGCGTGACGGCGCCGATATCTGGATTCCAGATATTCCAGCTGTTAACGGTCATAAATTAGACGAAATATTCGGATATGATCCAGTTATACGCGCTAGAGTTTATTCTATGTGTAGAAATCTCAACATCGATGTTGTTTCTTTTGAACGAGAAAATGTCGGTGCAGCACCCGTTTCTGTCTGGTATGACAACCAGCTACGTGTTCTATCACGTGGTATATTGCCAGAATGGAGATGGCGCGCTGTTTCTGCTTTAAGGCATTTCCGCTTTGAAGTAGCGCAACCACCTTTACCAGATCAAATCTCACAAAGCCAACCAGGC…	Part-3	Theobroma cacao fermentation associated partitivirus 2 RNA2	TcPV-2 RNA2	877	No significant similarity found.									coat protein [Saccharomyces cerevisiae cryspovirus 1]	Saccharomyces cerevisiae cryspovirus 1	102	102	0.73	4e-21	32.74%	310	UGZ04789.1	1	702	233	MEDLKMFQLPRYMRDVCREIARPMRDGADIWIPDIPAVNGHKLDEIFGYD PVIRARVYSMCRNLNIDVVSFERENVGAAPVSVWYDNQLRVLSRGILPEW RWRAVSALRHFRFEVAQPPLPDQISQSQPGVMRTLIDKYVRDLSICRGYI EPVNGDRFAINGETMYSAIAATNLVPRIFESIVVRFPTDESHSGTPPASP GGHPRSKSKGKRRAKVTPTSSSTKTVDVEAEDR	No conserved domains	-	-	-	No conserved domains
43	Partitiviridae	GTGTTATTAGACAGTGTTTATCATTGTCTGATGAGGAAAGTATCATGTTAGACCAACTCATGGAGTATTTTATTCACACTCCAATCTTAATGTTTGATTCGATCCACTGCAAACATAGGGGAATTCCTTCGGGTAGCTCCTTTACGCAGCTCATTGGAAGTACAGTTAACATGTTAGCTTGTTACTATGCCAGTGAACGGATGTATGACGCAGTATTGCGTGATGATTCTTGCATTTGGTTGGGAGATGACAGCTGCTTGTCATTCCAATCACACTTAGGCAAGGAAGAAATGTTAACTCAATTTCTTTCGATCTTCAGTGATCTTGGTCTTAAGGTAAATCGAGATAAAACTATGTTCGCTCCCGTTAGAAAACGAGAAACGATCAAGTTCCTTGGTC…	Part-4	Theobroma cacao fermentation associated partitivirus 2 RNA1	TcPV-2 RNA1	671	Grapevine-associated cryspo-like virus 1 RNA-dependent RNA polymerase gene, complete cds	Grapevine-associated cryspo-like virus 1	77.0	77.0	0.15	7e-09	76.47%	1272	MW648442.1	RNA-dependent RNA polymerase [Grapevine-associated cryspo-like virus 1]	Grapevine-associated cryspo-like virus 1	224	224	0.95	7e-69	51.87%	297	QXN75342.1	1	627	208	MLDQLMEYFIHTPILMFDSIHCKHRGIPSGSSFTQLIGSTVNMLACYYAS ERMYDAVLRDDSCIWLGDDSCLSFQSHLGKEEMLTQFLSIFSDLGLKVNR DKTMFAPVRKRETIKFLGHTKVMFEHGWVVDTGTLVAQAVIPEFKDKYPE DALQRLSGLAWVYGCDREAYALLLRMTLHVKKYFKPSLHEYHSKYMRRFL LLQGLEYSD	ps-ssRNAv_RdRp-like super family	-	-	-	No conserved domains
36	Qinviridae	GTTGCTGCGAAAATGACTGAGATCTCAGGTGACACCAGGATCGACAATTTGAACATAAGTGCTGACATATCTGGCTGGTCAACTAATATGCCTAGAGAATTCGAGTTGAAGTTTTGTGACATGTTGATCACATTCTTTTCTGGTGTTGAGTACAATGCAACCAAAATTTTCTCTAGGAATTATGTGATGAGCCATAGGGGCCACTTTAGGAAACTTGACTTGGTAACTGATGGCAGCATCCAGGGATTCTTTGGCACCACTGACAGCATCATGCATAGCATCATGGTCATATTCATATTCAGGGAACTCAAGAGAGAAGGTTTCATCCAGAAGGGCACGAAGATTAAGTCTATGACCATGATCGATGATATGGTAGGGTGTATTCACGGCATACGCAAA…	Quin-1		Qin-1	518	Hubei qinvirus-like virus 2 strain arthropodmix117161 RNA-dependent RNA polymerase gene, partial cds	Hubei qinvirus-like virus 2	56.3	56.3	0.1	0.017	83.02%	3564	KX883989.1	RNA-dependent RNA polymerase [Fitzroy Crossing qinvirus 1]	Fitzroy Crossing qinvirus 1	143	143	0.89	1e-35	44.52%	1752	QLJ83493.1	5	504	167	MTEISGDTSIDNLNMSADMSGWSTNMPSEFELKFCDMLITFFSGVEYNAT KIFSSNYVMSHSGHFSKLDLVTDGSIQGFFGTTDSIMHSIMVMFMFSELK SEGFIQKGTKIKSMTMIDDMVGCIHGMRKEPMEVAHAFNKKYSELGFTVD IVKTLVSTVKCTFLNQIY	No conserved domains	-	-	-	No conserved domains
4	Totiviridae	CACCGATAGATTCCCTCATATTGATGTTAAATAAAAAAGTTTCTAACAGAATTACGCCGCCAAGGGCCCGCTCTATAGGGGTCTATAACGCAGCTGCCCAAGCCATTTTAACAAAACATGACTTCGCCAACAGTGCCCAGTTGGCTAGAGTTAACCCAGAAATGTTTTCTTTCGTATTGCCAATCGACATCAAGCAACAATTGAATGATGATTCCGACTACGAATTGTGGAGAGAACATATGACAGTCACCTTGAGAGGTGAACATGCCAACATTGAGCAAGTTCTATCTCCTCACAGTGCCATCGGTATTAACCCTAAGTATTTGGATGAAGAAGAAAGAGTTAATGCTTCTGTGTTAGCCAGTGAAATCATTTCTAGTGCAAACATCAAGAGAGAGG…	Toti-1	Theobroma cacao fermentation associated totivirus 1	TcTV-1	5079	Umbelopsis ramanniana virus 8a isolate KT3, complete genome	Umbelopsis ramanniana virus 8a	76.1	76.1	0.01	2e-07	84.06%	4614	OM931132.1	RNA-dependent RNA polymerase [Delisea pulchra totivirus IndA]	Delisea pulchra totivirus IndA	450	450	0.39	1e-135	38.96%	707	AMB17470.1	1	2694	897	MNYYDYADMLSVEAAHARYKEGMACDHGIIGGCQWCATIFPRVRDVERLK YSSNPGTPYEPFCGVTGGKIITVDNTSKHFNGTRSIKVGQYMPLAVTFKH DGSIKVVSPELASHLLIGAAKADKGTSITWVYYRWYGDIVPAVAYQAGGI VRYYWDTDYPSALMNDSQLAYASAIISGHTVRANKPCSYVNLLDTVDKHL VRLDSNVNHDPASLRSLPRSKISVSHHYNYRAYSVYDAFSTEEKRIAQLA FTLPKDVMDSMMAGVMIWLNALDRDQLLVVMQSGILRCVDVKAFKTIGKA ISVRAKSMAKFCDVSCTNLFEIDVLVNRIDGDVDWDEEKEHRIHPRLAQV DPDVVYEKAKRIFAHGKASNEKYRGITKKQFVKMRWQWTPAG…	ps-ssRNAv_RdRp-like super family	RNA-dir_pol_PSvirus - IPR007094	RNA-dir_pol_luteovirus - IPR001795	DNA/RNA_pol_sf - IPR043502	Viral RNA-directed RNA-polymerase
																										2277	758	MLNKKVSNRITPPRARSIGVYNAAAQAILTKHDFANSAQLARVNPEMFSF VLPIDIKQQLNDDSDYELWREHMTVTLRGEHANIEQVLSPHSAIGINPKY LDEEERVNASVLASEIISSANIKREDQAKVKDWAEDYSATNDCQVPLIYG MMKSIKLLEARLVKSDDYVSEDYVSVNSHAHTTAEKVEEIPDLESNIKYA PSATRFTPDSLINQRPMHILNLDGLSISEAQAVLIHLGGSYAVPGLKFAA ELESFKYGNPYFTGTIHGIARSRTGSIDPNEFFDMDDAAQFTVLKKAMAK YVMTNRLQRSFLCANQLFTTQFARAVANTTEGANMINQVFDITLGRMSFG RGAIPEMLSGVVSVDKEVDIGHLNMRSLVDWTDRVTSEAIVM…	LA-virus_coat super family	-	-	Major_coat_LA-virus_sf - IPR036332	No conserved domains
44	Totiviridae	GTTCCTGAAGCCGGAGACATTTTACGCTTCTGCACTAGCTTACGCTACAGGTTATGAGGCGCCTCTCAATGGTCTCGGCGGTGCTTACTACTACTATCCGGACTACACAGATCGGTCTACTGTGACTCACATACCAGCAACGGTGTTTGAAGCTGAGGGTTATGATTTTGAGCCGGGACTGGGGATTAAGGTCGTTGGTGTGCCATTAGCAGTAAACCCATACCTCACTTATCCGCTTCCGGTCTTCACCCAGCCAACACCGTTCGCTGGTGCTTTTGTTGTTAACCCTGCGCGCGAGTATGTCAGGACTGGGGGCAGGTATAGTCCTACTGAGGCGTGGAATTACGCATGGGCAGCAAGGGTTGCGGGGTATGACTTATCAGTCAAGTTCTCAGGGGA…	Toti-10		Toti-1	685	Totiviridae sp. isolate 102-k141_198755 genomic sequence	Totiviridae sp.	134	134	0.88	3e-26	66.07%	4566	MZ218593.1	capsid protein [Pichia membranifaciens virus L-A]	Pichia membranifaciens virus L-A	323	323	0.99	6e-103	65.35%	680	UNY77799.1	1 + alternative	681	226	MKPETFYASALAYATGYEAPLNGLGGAYYYYPDYTDRSTVTHIPATVFEA EGYDFEPGLGIKVVGVPLAVNPYLTYPLPVFTQPTPFAGAFVVNPAREYV RTGGRYSPTEAWNYAWAARVAGYDLSVKFSGDETGLSKYYAANSDSWSHI PYATLDPEVRDVIIRQAVPRRHHFVDLPNNTRKAFAQPFDVRITVTDSHF EGHLGEMVRDNYNANKVVLPIATGLQV	LA-virus_coat super family	-	L-A virus major coat protein superfamily	L-A virus major coat protein superfamily	L-A virus, major coat protein
5	Totiviridae	AAAAACTCATAGATTCCGAACCCAACATTAATTTCGAAAGACATGAGTAACAAAATTCCACGCAAAATCGACACTATTGGTCAATTCAATGATCAAGTGTACGCTTTATTAAAAAGACACAATTTTTCTACCACTATCAAGGCCGCAAGAATTAACCCTGAACTATTTTCTTTCAGCTTGTTGATTGATTTCAAGTCAGAAATGAATGGGAGTGACAACGTCGAGAACTGGAGAGAACGTTTAAATGTTACTTTAAGAGGCGAACATGCCAGCATTGACCAGACTACCACCCCTCATTCATTAGCCGGTATCAATCCAGTATTCATTACTGACCAAGGCAGATTGAACGCCCCTGCTTTAGCAGCTGAGTTTGTTAAGAAGTTCTTTGTCAAAAAGGAA…	Toti-2	Theobroma cacao fermentation associated totivirus 2	TcTV-2	5087	Poaceae Liege totivirus 12 putative capsid protein (ORF1) and putative RNA-dependent RNA polymerase (ORF2) genes, complete cds	Poaceae Liege totivirus 12	64.4	64.4	0.01	0.0003	80.00%	4699	OL330766.1	RNA-dependent RNA polymerase [Delisea pulchra totivirus IndA]	Delisea pulchra totivirus IndA	427	427	0.38	3e-127	37.78%	707	AMB17470.1	1	2667	888	MTPESFSQAFQAGKMCEHGIMGGCAKCATIFPPPQESNIRKPTRRFGVNR HVFQGLDTGNIVTIDPDAKHFNGTRTIQLGHYLPLTVRIMYDGAIKVTSA ERATHLLVGAEPAEKGNNIYEDYYYWYGGVVPVVVYQSGGIARYYWDTAY PSYLMNEHQLAYASAVISGHPVRADEPTSYKNLLDVVDVDLLRDDIDINY KSADLRSLPRSKISVNHHYNYRAYSVYDAFNERERMIASLAFTLPPGVMD SMMAGVMIWLNALDRDQLSCVLESGLLHCKDVASFKTIGKAISVRAKSMA KFCDIKCTSLFEIDVLVNRMDGDVNWEQEKENRVNPKLAKVSPSTVYAKA KQIFAIGKTCNDDYRGITKKQFVKMRWQWTPAGSYYSQYQED…	ps-ssRNAv_RdRp-like super family	RNA-dir_pol_PSvirus - IPR007094	RNA-dir_pol_luteovirus - IPR001795	DNA/RNA_pol_sf - IPR043502	Viral RNA-directed RNA-polymerase
																										2259	752	MSNKIPRKIDTIGQFNDQVYALLKRHNFSTTIKAARINPELFSFSLLIDF KSEMNGSDNVENWRERLNVTLRGEHASIDQTTTPHSLAGINPVFITDQGR LNAPALAAEFVKKFFVKKEFVNIVEDWAADVSATQDNQVPLFFNMMKSIQ LLEAKLAETAEYVSKPQIAVNSHAHTTAEVVDGVPELVDIAGSYFTAVRL TANLVTSARPTQIINLDGLNLTEAQAVIAMIGGSATVPGFKFAARVEPFK HGMPYFTGRISDLDGRTINEVNAMEFYELPVTAQLQSIKSAMAKYVLKNR LQEAFLTAHHIFITQLARIIANTTEGANMVNLISTVEMGSLSFGRGASPN LVLGATTVDAATNTDHLTRATLGKWSEHALAESICVNLLFDA…	No conserved domains	-	Major capsid protein	L-A virus major coat protein	L-A virus, major coat protein
6	Totiviridae	GCTAATTTGGGAATGAATAATAAAAACAAATCTGCAGTCACTAAGAAAGACTATTTGAGATTGCCTACTATAGGCATTTATAACTCTACAGCTGAAGCTATTTTACAGAAGCATAAGTTTGGCGCTAACGCTTCTTTGGCTAGAATCAGTCCAGAATTATTCTCTTACAAGATGTTAGTAGACATCAAACAAGAGACCAATGGGACTACCGAGCATGAGTTGTGGTACGAACGTATTAACGTCACGTTGAGAGGTGAACACGCTTTCATTGATCAGTCAACCGCTCCCCATGTCATCACCGGTGTAAACCCGACATTCATTAACGACGAATTGAGAATCAACTCAAGTGCTTTAGCTGCCGAGTACATCAGCAAGTTCAACATCAAGAAAGAATTCTCC…	Toti-3	Theobroma cacao fermentation associated totivirus 3	TcTV-3	5069	Wuhan insect virus 26 strain WHZM10161 hypothetical protein 1 and hypothetical protein 2 genes, complete cds	Wuhan insect virus 26	77.9	77.9	0.04	5e-08	67.86%	4571	KX882983.1	RNA-dependent RNA polymerase [Delisea pulchra totivirus IndA]	Delisea pulchra totivirus IndA	442	442	0.39	1e-132	37.76%	707	AMB17470.1	1	2421	806	MPLTVKINPDKSIKMVSEHAATHMLIGAEPCEAGISVDTEFVMWYGSVVT VVTYKSGGIARYYWNIDYPTSLMNDHQLAYASAIISGHPVRAYEPSSRNN LFDVIDKTLIRNDCNVHYDSTCLRSLPRSKISVGHHYNYRAYSVYDAFND EEKEVAALAFTLPPGVEDSMMAGVMIWLNALDVVQLKFILESGLLRCVSI EAFKKLGKAISVRAKSMAKFCDMSCTNLFEIDVLVNRMDGDVDWDSEKEH RVNPRLANVDPRMVYKKAMQIFAHGRVDKPKYLGITKKQFVKMRWQWTPA GSFYSQYKEDEEYRAPTWDMNNKLFAVSRMSALHVNKMLDREPAMSATTS TKYEWGKTRAIYGCDITSFMQATFGFWKAEETLPVYFPVGQN…	ps-ssRNAv_RdRp-like super family	-	Viral RNA-directed RNA-polymerase // RNA replicase, beta-chain		Viral RNA-directed RNA-polymerase
																										2304	767	MNNKNKSAVTKKDYLRLPTIGIYNSTAEAILQKHKFGANASLARISPELF SYKMLVDIKQETNGTTEHELWYERINVTLRGEHAFIDQSTAPHVITGVNP TFINDELRINSSALAAEYISKFNIKKEFSDSIHNWARDVAAVNDNQAPFL YGIMKSIMLVEAKNAAKHTYISKDSINTNGHAETWAPKVGYIPDLEVNLR YPVTIQKLTPNAIFRSAPAHIINLHGLTVEEASAAAAMLGGSNAVKGFKF GAALAGCADRKVHFTGEIYDEEGQMMDHIDPQIFLRLDSAVQADVLKKLL AKYVLNNRLELVFLTTNQMFGTQLARVIANTTEGANMVNVAGTVRLGVMS FGRGATPNLVTGVTTTSKDCDITHVTSHVMDQWVDLAIGESL…	No conserved domains	-	-	Major capsid protein	No conserved domains
7	Totiviridae	CTGCTAATTTGGGAATGAATAATAAAAACAAATCTGCAGTCACTAAGAAAGACTATTTGAGATTGCCTACTATAGGCATTTATAACTCTACAGCTGAAGCTATTTTGCAGAAGCATAAGTTTGGCGCTAACGCTTCTTTGGCTAGAATCAGTCCAGAATTATTCTCTTACAAGATGTTAGTAGACATCAAACAAGAGACCAATGGGACTACCGAGCATGAGTTGTGGTACGAACGTATTAACGTCACGTTGAGAGGTGAACACGCTTTCATTGATCAGTCAACCGCTCCCCATGTCATCACCGGTGTAAACCCGACATTCATTAACGACGAATTGAGAATCAACTCAAGTGCTTTAGCTGCCGAGTACATCAGCAAGTTCAACATCAAGAAAGAATTCT…	Toti-4	Theobroma cacao fermentation associated totivirus 4	TcTV-4	5074	Wuhan insect virus 26 strain WHZM10161 hypothetical protein 1 and hypothetical protein 2 genes, complete cds	Wuhan insect virus 26	75.2	75.2	0.04	2e-07	67.49%	4571	KX882983.1	RNA-dependent RNA polymerase [Delisea pulchra totivirus IndA]	Delisea pulchra totivirus IndA	433	433	0.33	2e-129	39.55%	707	AMB17470.1	1	2421	806	MPLTVKINPDKSIKMVSEHAATHMLIGAEPCEAGISVDTEFVMWYGSVVT VVTYKSGGIARYYWNIDYPTSLMNDHQLAYASAIISGHPVRAYEPSSRNN LFDVIDKTLIRNDCNVHYDSTCLRSLPRSKISVGHHYNYRAYSVYDAFND EEKEVAALAFTLPPGVEDSMMAGVMIWLNALDVVQLKFILESGLLRCVSI EAFKKLGKAISVRAKSMAKFCDMSCTNLFEIDVLVNRMDGDVDWDSEKEH RVNPRLANVDPRMVYKKAMQIFAHGRVDKPKYLGITKKQFVKMRWQWTPA GSFYSQYKEDEEYRAPTWDMNNKLFAVSRMSALHVNKMLDREPAMSATTS TKYEWGKTRAIYGCDITSFMQATFGFWKAEETLPVYFPVGQN…	ps-ssRNAv_RdRp-like super family	RdRp of positive ssRNA viruses catalytic domain profile.	Viral RNA-directed RNA-polymerase	DNA/RNA polymerases	Viral RNA-directed RNA-polymerase
																										2304	767	MNNKNKSAVTKKDYLRLPTIGIYNSTAEAILQKHKFGANASLARISPELF SYKMLVDIKQETNGTTEHELWYERINVTLRGEHAFIDQSTAPHVITGVNP TFINDELRINSSALAAEYISKFNIKKEFSDSIHNWARDVAAVNDNQAPFL YGIMKSIMLVEAKNAAKHTYISKDSINTNGHAETWAPKVGYIPDLEVNLR YPVTIQKLTPNAIFRSAPAHIINLHGLTVEEASAAAAMLGGSNAVKGFKF GAALAGCADRKVHFTGEIYDEEGQMMDHIDPQIFLRLDSAVQADVLKKLL AKYVLNNRLELVFLTTNQMFGTQLARVIANTTEGANMVNVAGTVRLGVMS FGRGATPNLVTGVTTTSKDCDITHVTSHVMDQWVDLAIGESL…	No conserved domains	-	-	Major capsid protein	No conserved domains
58	Totiviridae	CCGTGGCCACGCACCCTCAGTTTGGTACAGTCTTTCAGTAGATCTCCGTGGCGAGACTTCACTCCTTACGAGGAAACTATTCATACTTACTGTCAGAAGTAAAATGAGACCATCCAAGGGTGGTATTTATGCAAGAAAACACGCGTCCAAACCCTATCTTAAATGATATCCGACTATTCTGTATATTATCACCAGACTTGGAAACGATGAAGCTGCACACCGAAGTTTATACTTCGGCAGTCTCGGCGTGGGGTGCTCTTAGTGACCCTGGGTGGCTGCCCACACGAGCGTGGTTTTGAGGAATAGTAGGAGGGTTCCGTTGAGTACGATTTCCGCAAATATGATCAGTGATTTATTTAGTGGAGCTGCGAAGCAGCCACCCCGTGCTGAGCGTGAAGA…	Toti-5		Toti-2	1088	Starmerella bacillaris totivirus 1 isolate SbTV1-Cz12 coat protein gene, complete cds; and RNA-dependent RNA polymerase gene, partial cds	Starmerella bacillaris totivirus 1	1471	1471	0.8	0.0	97.37%	5111	OK412911.1	coat protein [Starmerella bacillaris totivirus 1]	Starmerella bacillaris totivirus 1	477	477	0.68	2e-157	99.20%	942	UGZ04785.1	1	747	248	MISDLFSGAAKQPPRAEREETSTSDAIPPDKRSGLPAIPSVKATDDSIKG SDTDTPNLTALCGFINADPHVKIRNGAYRTYTSLTRGEAMLKSQVDEYVG KTVYQVGRRDVKFKSCVKKDSGTVKFFSSFDLPTFVTAGISKSLGRNAGF AGSITSADYTGIVYVLAAAVAHYASSGELTFNDILCGNGLKVRSVDNAEI PVGVNTSSFYMPRGVSDGTVLNVFDAIAAAVNSYGVTVYTDHIERDGTR	No conserved domains	-	-	-	No conserved domains
41	Totiviridae	CTTCGACTATGACGACTTTAACAGTCAGCATTCAACTGCGCTGATGCAAGCCGTGCTAGTAGCATGGAAAGATACGTTCTCAAGTTTCTTGGATGACAAGCAAATAGAGTCATTAGAGTGGACCATACAATCTGTCGGCGACATGGTCGTATTTTTTAACGATATTAAGAAGACGGTAAGAGTTAACGGTACATTGATGAGTGGATGGAGGTTGACAACCTTCATTAACACTGTTTTAAACAGGGTATACCTTAATCTAGCGGGCATTAACGACAACGTGTACTATGCGCTCCATAATGGCGATGATATGTACGCTATCATCCCTAATGTCGCAAAAGCAGTTACGCTATTAAGACAGGCCAAAGATGGAGGGATAAGAGCACAAGCAGCAAAAATGAA…	Toti-6	Theobroma cacao fermentation associated totivirus 5	TcTV-5	621	Totiviridae sp. isolate TIGMIC_1, complete genome	Totiviridae sp.	143	143	0.53	5e-29	69.97%	4529	ON812606.1	RNA-dependent RNA polymerase [Tuatara cloaca-assoiciated totivrus-3]	Tuatara cloaca-assoiciated totivrus-3	249	249	0.99	2e-79	58.05%	274	UUV42637.1	1	576	191	MQAVLVAWKDTFSSFLDDKQIESLEWTIQSVGDMVVFFNDIKKTVRVNGT LMSGWRLTTFINTVLNRVYLNLAGINDNVYYALHNGDDMYAIIPNVAKAV TLLRQAKDGGIRAQAAKMNIGSIGEFLRVDTRSSDPKALQYLARAVSTAV HGRVETDEPKDLLANLRAIEPRFSEIEGRGGKASIIDKIRKG	ps-ssRNAv_RdRp-like super family	-	Viral RNA-directed RNA-polymerase	DNA/RNA polymerases	Viral RNA-directed RNA-polymerase
37	Totiviridae	TGATTCGGGATCCTAACGATTATGCAGGATTTAATTCCAGATTGTTGGACAGCACTGGGATGCCCGATATGCGATCTGTTGCTGAACAATTGAGGTTAACAGCAATGTATAGATATGAGCACATGACTGAGATTGCCGCTACTATCAGTAATAATACTACTGAGAACTTTACCGGTGTTTTGTACAACTTGTTAAGGTTATGGATTATATCCGCAACTAGGACAGATGATATTCGCTTAACTAGTGATGATGTGTACTACAACGACGGGCATGTACTGATTTCATACGCAGATTTCTTTGGTGTCAACACAGATGAGTATGCTGAATTTGTATATCCTGAACCAGTACCATTGTTGAACATGACATCGGAGTTCAAAATTGACGATGACTTTTTTTGTC…	Toti-8		Toti-3	530	No significant similarity found.									polyprotein [Scheffersomyces segobiensis virus L]	Scheffersomyces segobiensis virus L	109	109	0.95	1e-23	33.33%	1500	YP_009507829.1	1	471	156	MPDMRSVAEQLRLTAMYRYEHMTEIAATISNNTTENFTGVLYNLLRLWII SATRTDDIRLTSDDVYYNDGHVLISYADFFGVNTDEYAEFVYPEPVPLLN MTSEFKIDDDFFCPAIRLLTDDELYVLAVACGEFKSKSYVNVMHSLPKLT SVIRNSV	LA-virus_coat super family	-	Major capsid protein	L-A virus major coat protein	No conserved domains
38	Totiviridae	GAAATCACTAGCCAAGGCTGTTGAGTATACTCCTGCTATGATCGAAGACGCTAGTACCTTGTGGCGTGAAGGAGACATACCTGAATGTCTTTCGTTGATTTGGACAGGATTTATGCGTGATAAGCAAGCTACCATTGTTTCACGGGCAGCAGGTGGATTCGTCAATAGGGCACCTTTTGGGGTCGCTCACGAGTCAAAAAATCTTACTGAAAGATTAGGTATCATGGCAACTGGAGGACTTTCTAATGTAGAAGATTATAACTATGGACCTTCTGACATATTGTTCGTCCTTAACAAGCTAGTGACGGATAACGGGCTTTACACTGACTTCACTTATGCTTATCTAATGTTGCTACAAGTGTTAGTGTCTCCTATACCAAGGTCTGCTGAAGCTGCGGC…	Toti-9		Toti-4	562	Geotrichum candidum totivirus 3b isolate GcTV3b-E1, complete genome	Geotrichum candidum totivirus 3b	119	119	0.61	2e-21	67.71%	4576	ON862170.1	capsid protein [Luoyang Totiv tick virus 2]	Luoyang Totiv tick virus 2	248	248	0.99	1e-74	60.75%	699	UYL95669.1	1	525	174	MIEDASTLWREGDIPECLSLIWTGFMRDKQATIVSRAAGGFVNRAPFGVA HESKNLTERLGIMATGGLSNVEDYNYGPSDILFVLNKLVTDNGLYTDFTY AYLMLLQVLVSPIPRSAEAAAWFVGVQTVSLPRLVTDTGNIPQLYQGKVY ARFNDWKETMANFRAYPKSCLLHSI	LA-virus_coat super family	-	Major capsid protein	L-A virus major coat protein	L-A virus, major coat protein
53	Unclassified Riboviria	CGTCCTGTTGTTTTAACTAAGGAGTTATGATGAAAGTCACAACCCCGCGCATAACCCAAAAGGACATGCGCAGCCTGGTCTACACCTACCTTGCAGAAGTCAACAGTCCTAGGAGCCTCTCGATCTACCTGCTGATGCAGGAAACCGATAGAAACCCTAGTGCTTTTGACGACGGCATCATGTCGTTAGACGTGAAGCCGCGGGACTTCAACTCTCCTGACGAATTCAGTAGCTTCTACGAACCTACCGAGTTAATAAGGAAATGGCCTGGACTTCATTTGAGCACTGACCCTGAGGTCGTTGCTCGAGAGAAGTTTTATGCCAGTGAGGAGAAGTGTTATCAGACAACTATACGTCTTCGTAACCCTGAGACCCAGATTGGGCGTATACCGGTCTTGC…	Unc_1	Theobroma cacao fermentation associated unclassified virus 1	TcUV-1	886	Riboviria sp. isolate beangoose246_contig_1490 genomic sequence	Riboviria sp.	106	106	0.3	2e-17	70.25%	1568	OQ423544.1	RNA-dependent RNA polymerase [Riboviria sp.]	Riboviria sp.	317	317	0.94	9e-104	55.20%	348	WKV33003.1	1	858	285	MMKVTTPRITQKDMRSLVYTYLAEVNSPRSLSIYLLMQETDRNPSAFDDG IMSLDVKPRDFNSPDEFSSFYEPTELIRKWPGLHLSTDPEVVAREKFYAS EEKCYQTTIRLRNPETQIGRIPVLLDRMRKNLSDLLGPISSDDLDRCVAD GGWGKGVTSSCKGKWLTEYHKFGAIPQATRPFSSYAEAIINESFPIWGSD RLEIVNGSKLAFVPKDARSHRTIAVEPSMNLFLQKGIGSMIRARLRRRWG LNLNTEKRNQVLAFRGSKDGSFATIDLSSASDTIAR	rep super family	RNA-dir_Rpol_cat_phage - IPR007096	RNArep_beta - IPR005093	-	RNA replicase, beta-chain
31	Unclassified Riboviria	GGTAATGACCTGTCCATACCCCGCGTCAGAACTCATTACGACATGGGAAACTTCGAGCGGCTGGTTTCAAACCAGCTTCCCGGGCCTGCCATGTTGCCATCAGCTCGTAACAAACTAGGGCTTAACCAAATGGCTAACGTCCTAGCGGTGATGAGTAACCTCATCGCCAAGCCTCGCTGATTCGCAATCCCGCGGTCAGTAACCTAAAGGAGTCACAAAGTGACTGATATTGTCCTCAATACGAAGACTTACGGTGGTATCGGCCTCCTCGCTGGGATTGCCCAGTGGTTCGAGCGTAGCGGTGGTGTTGCAGGAGCCTTTAGCTCCCTAACCGCCAACGTGAAAGTGGGTAACGGCTCTACCAAGAGTCGTATCCACTGGAAGCTCGGGATGCCGGTA…	Unc_2	Theobroma cacao fermentation associated unclassified virus 2	TcUV-2	1415	Riboviria sp. isolate stork73_contig_3 genomic sequence	Riboviria sp.	328	328	0.83	5e-84	66.97%	3724	OQ424794.1	RNA-dependent RNA polymerase [Riboviria sp.]	Riboviria sp.	287	287	0.53	4e-90	64.43%	292	WKV33740.1	1	759	252	MRILDLSVSNGERLSSSLASSLGLAAEGAISSHTLDVCREFAFSSNSPED FASWYLRAESFSKFLDDGDPVPRANAAIEKFRIAEQECNAINERLVDPWS RASLHQASWRRARALVHSILGRFPWEAYPWMCSFGPGASTEWRSRSGFHQ TKWEKSTHITEGALPHLDAFMKWSGVPGLRREAWIVPGNKVFTVPKRYDT DRTCAAEPTWNMFFQKGVGGLIRQRLRRYGLLHTDAQDTNRALARLGSWT NSL	rep super family	-	RNArep_beta - IPR005093	-	RNA replicase, beta-chain
54	Unclassified Riboviria	AGTCATTAAATGGCTCTACCCCTCTTGGTTTGTCAAGCAATTGTCAAATGCTCGTTCTCCTATAGGTCAGTTTGACTCTGTTCAACATGAATGGAATATGATTGCTCCTATGGGTAACGGGTTCACCTTTGGTCTTATGACCTTCACCTTACTCTGTGCAGCTCGTCAATACGACAGCTTTGCGCACGTGTTCGGTGATGATATCATTATAGATGGTGACGTTGCCCCTGCATTTATCGATTTATTACACGTCACAGGATGGACTCTGAATGAATCCAAAACGTTCCTCACAGGACCCTTTCGGGAATCGTGTGGAGGCTTTGTACATTCATGTGTTTATCTTGATTCGTATAAGATCGAGTGGGCAGAGAACATCGTTGAAGCATGTGTCACTGTTAA…	Unc_3	Theobroma cacao fermentation associated unclassified virus 3	TcUV-3	887	RNA-dependent RNA polymerase [Riboviria sp.]	Riboviria sp.	212	212	0.64	1e-60	56.86%	529	WKV33838.1	Riboviria sp. isolate pheasant217_contig_11705 genomic sequence	Riboviria sp.	178	178	0.24	4e-39	77.83%	3487	OQ424463.1	1	789	262	MIAPMGNGFTFGLMTFTLLCAARQYDSFAHVFGDDIIIDGDVAPAFIDLL HVTGWTLNESKTFLTGPFRESCGGFVHSCVYLDSYKIEWAENIVEACVTV NKVRKLAALHNIPWLRRLAADLLRITPTLCKRWRPEIEITGAYVCYTTDS QFRKLRNDSGYNKIREEFISRRSIKRRIKQSQLHHNNLAIGYTFGIKSDT YRSCPLDNVHAHWQGHYLFAGRCSAPTRRNNDSVICELEYYEVAAVPKRH SSEYRDFRAYISA	rep super family	RNA-dir_Rpol_cat_phage - IPR007096	RNArep_beta - IPR005093	-	RNA replicase, beta-chain
42	Unclassified Riboviria	GGGTATCTTTCCTCGCTCTACGCGAATCGTGACTTCAGGGATTACGACGAAGGCTAGCGACGTGATTAGCGATTTAAAATTCATAATCGCTGTTCTAGAAGCTAACCCCACTTACTTCGAAGGCTTTAATCTAAGCCAAACAGCTGAACTGGAATATCCAGTGCAGTCTGAAGTATAAGTGGAGGCTGGAATGGAAAACTCCAAACAGCTATCATTCGTCTCCGACGTCAACAACTTAGTTGCGCAAGGTTTTAACCGACCATTCGTGACCCTAGGCCCACAGTATGAAGTCCTTACTAAAGACGAAGTACAAGAAAACTTAATTTTGTACCGAGCCCGTAAGAATTTCCAACAGCCCTGTCATAATAACGCGGAAGCGAGACGCCGTAATAGCGTTTT…	Unc_4		Unclassified - 1	630	No significant similarity found.									RNA-dependent RNA polymerase [Riboviria sp.]	Riboviria sp.	129	129	0.59	1e-30	46.40%	548	WKV33792.1	1	438	145	MENSKQLSFVSDVNNLVAQGFNRPFVTLGPQYEVLTKDEVQENLILYRAR KNFQQPCHNNAEASRRNSVFAVFDYDTTGLRSFEPAGMTLDPYTRSQLYK TSQQIHDALQHYSFDVAQLRMPSGETYVSASGDVSVCAKLRDQEQW	No conserved domains	-	-	-	No conserved domains
61	Unclassified Riboviria	GAACCGCAACAAGAAATCCAAAACCAACCAGGTAACAACCCTGGTAATCCGGGGCCCCAGCCAGGCCCCGAGGACGCGCCCCAACCCGCCGCGCCCTAAGCGCCGGTCACGGCGCAAACGCGGACCAAGACGCTCTGGTCCGGCAAACGGTTTGTTCACGGCTAGCACAAACCAATACCTGCGCCAATTCTATGGTGTATCCAACCCCTGTCCGCTCGTCGAAGTGCCTGATGGTTCCCAGAAACCGTCCTTTGTCATCGCACACCGTCAATTGTTCGTCATCACTCCAGATACCAATGGTAGCATCATGTTTTCCATCATACCTGGCCTATCGGGCTGTTTAGCCCTGAATCTCGGAACAACTAGCGCAAGTGTGCAAAAGGTCGATGCCTCGCTGAC…	Unc_5		Unclassified - 2	1276	No significant similarity found.									hypothetical protein H4BulkLitter243133_000001 [Riboviria sp.]	Riboviria sp.	85.1	85.1	0.78	1e-13	28.15%	378	QDH89414.1	5	924	307	MFSIMPGLSGCLALNLGTTSASVQKVDASLTPSSTSGGYSYTPSDGAYYA TMPYQEQVIVPSYLSKQYGAYGATEFRVLGQTHSICYTGASLYDSGVCAS APYSISPSSSANSSATVLTQPLGVYEIAAPPLTTNDLSAMPGFCMTPARQ QRQCTMINSEPCFQPVLDSVVLRDDALQRYGTLVYNSATSAFVQANCPGV DPNLPAVCYSYNGLNTSSSISLEVRTVIECVMGSNSAVAPFASANPAPQP GFFDRLRKAASKVNLTAVSDSMLDNVDSRYPGMGAVGSAIRDEFWQPRRI PSSNPSS	No conserved domains	-	-	-	No conserved domains

## Sheet: Viruses_Known
Sepplementar Table Table S2.2:Table summarizing the outcomes of BLASTN and BLASTX alignments for known viral contigs,including details such as alignment subjects, percentage identity, and E-values;
Viral family	Seq	Len	BLASTn										BLASTx										ORF genetic code	ORF FINDER			CD BLAST	InterProt			HMMER
			Hit	Specie name	Max score	Total score	Query cover	E value	Per. Ident.	Acc. Len.	Hit code	Source	Hit	Specie name	Max score	Total score	Query cover	E value	Per. Ident.	Acc. Len.	Hit code	Source		Nt	AA	Seq	Family	Domain	Family	Superfamily	Description
Mitoviridae	CGGATATAATTTGCTTCTGAAGTGAGACTGGTAACCTATCGGTAGCACTACTCAGATCGTAAGAATAGAATGTTTCGCCTTGGATTAGTCCATCTTTATAAAGATGTACTAATCTGTCCAATGGGAGATGTTGGTTAAAAGTACCATCCATAGGGATGGCTTTTAACTTTTCAAATACCCATGTGTTCAGCGGAGCCATAACACTTTGTGTTATGGAATCCGCCATGGCAAACACTCTAGCCTTTCCGGCTGCTTCCTCTTTGATTGCTAATTTTCCTAGTCTCAAATCGAGAGGGCTAACAGAGGGTTTAACCCCTGTTGCTTCTCAATGTGAAACTTCGGCTCTTAGCAAATCAATCAGAACACCTCCTTTATTCATTCTACCAATAAAAGATAGAA…	839	Guangdong mito-like virus 10 isolate 123-k141_77520 putative RNA dependent RNA polymerase gene, complete cds	Guangdong mito-like virus 10	1180	1180	1	0.0	91.18%	2503	ON001483.1	mangrove metagenome (China: Guangdong)	putative RNA dependent RNA polymerase [Guangdong mito-like virus 10]	Guangdong mito-like virus 10	501	501	0.99	8e-171	93.91%	862	UPW42086.1	mangrove metagenome (China: Guangdong)	4	780	259	MPIGLAGGLPTIIPGTLRTLLRSRDLSTIRGVLSTLAVFRIMKMPCTLKLESITDPFKGESDTLPKYEII NGLAALGIPLPSGRTKHLLTLSNPIIYLLSAGPNHSVSMQGIWKDLYAWYISPLFPTLLSFIGRMNKGGV LIDLLRAEVSHWEATGVKPSVSPLDLRLGKLAIKEEAAGKARVFAMADSITQSVMAPLNTWVFEKLKAIP MDGTFNQHLPLDRLVHLYKDGLIQGETFYSYDLSSATDRLPVSLQKQIIS	Mitovir_RNA_pol super family	RNA_pol_mitovir - IPR008686	-	-	Mitovirus RNA-dependent RNA polymerase
Narnaviridae	GCCATCTTTCGACGACACCGTGTTGATATTACTCGCAAGAGTATTGATCAAGGTGGACATCGAGAGAGGCATCGCTCCCGCTGCAGTTGGCAGCGTGGCAATGCACATTCTCGAGCCTGCTCGTGCCCGCGATTACCGTCGCGCGCGTGCAGGTCTTAAAGGGCGTGTGCAGGAGAGCCCTAGTTCCTCTTCACAGAGGTTGGACATGCTCCTCAGTGCGTGGGCTGCAATCGTTGCAGCAACCACAAAGGAGCGTGTCGACACTAGGGTAAAGAGCCGTGTGAACCCCGCTCCCGCTACCTTATGGTACCGGGATGGGGAGGAGTGGATCCGCAAGGTCTCACGACACTCTGGCATAGAAGCTGCAATAGCCCTATGCAAAGAGTTCGCAGGTAATGC…	2588	Saccharomyces cerevisiae YJM1199 virus N1199 RNA-dependent RNA polymerase (RdRP) gene, complete cds	Saccharomyces cerevisiae YJM1199 virus N1199	3039	3039	0.99	0.0	86.07%	2589	OP764685.1	Saccharomyces cerevisiae YJM1199 (USA)	RNA-dependent RNA polymerase [Saccharomyces cerevisiae YJM1199 virus N1199]	Saccharomyces cerevisiae YJM1199 virus N1199	1504	1504	0.99	0.0	91.29%	862	WAQ16867.1	Saccharomyces cerevisiae YJM1199 (USA)	5	2487	828	MHILEPARARDYRRARAGLKGRVQESPSSSSQSLDMLLSAWAAIVAATTK ERVDTSVKSRVNPAPATLWYRDGEEWIRKVSRHSGMEAAMALCKEFAGNA RSAWIFNKPSFHHRLMKKAPLKVRRSANAWAQLSYLGSALPRGGSLAVSR ALRAHYDCLTSTFRSQPDDLSSLEEWSVKWARRYLDRHPSITQTCSVPTS GSACYEVSRSDGGFDLAVSGLLQESSELDLERPDGISDSVWTPSVAELRL LNASLSKARADREASRFPKGSVVALPERGFKVRVVTAMQAHNLVLGHTAS RRLMKGLRRWPMLRETLAGNESTVVQELVGGAGEVVSSDLKSASDLIPFD VVEAILRGLARSGSLDPVELEGLRVCTGPQHLSWPDGSEAVT…	ps-ssRNAv_RdRp-like super family	-	-	-	No conserved domains
Nodaviridae	CGATCTTTTTCTCGAAAAGTATCATGAGTAAATCTCTCTTACCTTTTGAACTATCAATGGACAACAAATCGCTGTTGGCGTTGGTGGGGATAGGAGCAGGCGTCGGTTTTTGCTGGCGTATGCGGGATAGGATAGCGGGCTATGTGGCGATTGGGCCATACCCTGCATTGATACGAAGTTTGCCCCACAGGGTATTTCAGCGATGCCTTGTGGATGTTACGAGAAGAACGTGTGTGGTTGATTGGTTCCCATTGGATGAAGTTACTAGTGTAGCTCGCCGTAGCAAGGAAAATGGGCATGCCGTTTCGGGTTCTGTGCGTGATTCAGCTAGAGTTGCGATTGATGCCGCGATTCAAACCAAGGGCTGGGTTAAGTATGAGTTGTCACCTTACAGCGGTG…	3124	Nodaviridae sp. strain Cameroon/U172471/2017/2 segment RNA1, complete sequence	Nodaviridae sp.	4749	4749	0.98	0.0	94.38%	3065	OQ835737.1	Homo sapiens (Cameroon)	protein A [Nodaviridae sp.]	Nodaviridae sp.	1982	1982	0.96	0.0	97.70%	1015	WGZ60543.1	Homo sapiens (Cameroon)	1	3063	1020	MSKSLLPFELSMDNKSLLALVGIGAGVGFCWRMRDRIAGYVAIGPYPALI RSLPHRVFQRCLVDVTRRTCVVDWFPLDEVTSVARRSKENGHAVSGSVRD SARVAIDAAIQTKGWVKYELSPYSGGRYNRCYSPHYAPGDLGNKNRKDKI SPGMVVVGIDVDYYVEDWTEVLGHPVPAIFHTFQPRSVAGIDGDSPYRIR NNIVEYEVSGGSNWSHGVWDWCVAGEFIRTPVVRNWWRWLLSLIGVEEVM YHKVHHSRPWETCPDRALVWCTPVSRHWMVRWIECEVKARSLRRMCYADP NRPGWNALVSLEDNNELSVSIGREGEDCAVRLKKADLDVLLGLQSAQSVT SRMIGMGYKEQRTLAMVGQYYRKGLSQPTGESRIMRPHAVQV…	ps-ssRNAv_Nodaviridae_RdRp + Noda_Vmethyltr super family	-	Viral RNA-dependent RNA polymerase & Nodavirus Vmethyltransferase	-	Nodavirus Vmethyltransferase
																								390	129	MKECKMSNAVEQIQRLPVLLKTAVRAVEQSISDLPPVEDPNIVKDLANFR ECLAGLSAKAERATKALLAKPGVSAYLQNGVVEVKRMDPLREIAKLRLEV DKWEAAIIAAGNGGGEAPKEVEEKGNESP	B2 super family	-	FHV B2 protein-like	-	RNA binding protein B2
Nodaviridae	ATGGCAAGAAGAGGAAGACGAACGGTGGTTACCACCGTACAGAATGTTACAAACAACGGAAGTAAGCGTCGTAGACGTAGACGTAACCGTGCAGTGCGAACTGCTACAACAACAACGAATAAGGTACTCGCTGTACCAGGACCGGCAATCCAACAAACGAGACGGGCACCCCGCAGAATCGCGAGAAGGCAAGCGATGTCTGAGGCAGGGATGTCATTCCTTAAGTGTGCTTTTGCGTCGGCTGATTTCTCTGTCGACCCTGGCAAAGGCATTCCGGACTGTTACAACGGACGCACCGTGTCAATAAAGGACTGCTTTACGACCAATATAACGTTCGCCGAGGGCGACACTTATTTGGTTATAGCACCTGTCCCCGGTTACGCCTACTTCAAAACTACG…	1416	Nodaviridae sp. strain Cameroon/U172471/2017/2 segment RNA2, complete sequence	Nodaviridae sp.	1948	2035	0.96	0.0	92.66%	1370	OQ835738.1	Homo sapiens (Cameroon)	capsid protein precursor alpha [Nodaviridae sp.]	Nodaviridae sp.	657	657	0.68	0.0	97.52%	862	QGL05038.1	porcine (USA)	1	1251	416	MARRGRRTVVTTVQNVTNNGSKRRRRRRNRAVRTATTTTNKVLAVPGPAI QQTRRAPRRIARRQAMSEAGMSFLKCAFASADFSVDPGKGIPDCYNGRTV SIKDCFTTNITFAEGDTYLVIAPVPGYAYFKTTVAAGVRPTNLLGTPFPT YTQNFGNTTGTDATAEMATNSFAAYRYASQAVGIYPTSNYMQFAGSVSVW HADLTLGINYASVAPSTTPPAGIDVNYHVISGLQSVNPLVPRDSYNESFI KGAYSIATDMTGEFEWNEFKYGRIFSTTVGTIPEHISLVEQDDAHALTGL GNTCSIIIKVSTPAGAVNSALVRVWNCMELKPRTDSALFQFSGISPAHDQ AALEMYRMVKNRIPVAVPASENSFSWERVLKIIQDISSAVAF…	Peptidase_A6 super family	-	Peptidase A6 family	Nodavirus coat precursor endopeptidase (A6) aspartic protease signature	Peptidase A6 family
Picornaviridae	CAAATTCGATGGAAGTGAGAAACCTCTTATCCATAATGAGATCCTTAATATCATACAACAATGGTACAAAGGAACTCCTGAAGAAGAACGAATTAGAAGAGTCTTATGGCTTGAGCTAACCAATTCACTTCACATACAAGAAGACGTTCTCTATGAATGGTATACTTCATTGCCTTCAGGACACCCATTGACAGCCACAGTCAATACCATGTACAATGGAATTGCTTTTAGATACTGTTGGTTGCGTGCCTTTGATAGTGAACCCGAATACAAATACACATTTAATAAAAATGCTTATTTAATTTGCTTAGGTGATGATAACGTTTTCTCAGTTCATCCCAACTGTAGTAACAAGTTTACTGAAGTCACCGTTGGTCACTACATGTCTGAGCTTGGCCT…	595	Picornaviridae sp. isolate s41-k141_495982 RNA dependent RNA polymerase gene, partial cds	Picornaviridae sp.	818	818	0.99	0.0	90.56%	1336	ON162373.1	river sediment (China: Sichuan)	RNA dependent RNA polymerase [Picornaviridae sp.]	Picornaviridae sp.	410	410	0.99	2e-140	97.47%	444	URG14981.1	river sediment (China: Sichuan)	1	387	128	MYNGIAFRYCWLRAFDSEPEYKYTFNKNAYLICLGDDNVFSVHPNCSNKF TEVTVGHYMSELGLTYTSETKDVVNETLRALTEVEFLKRRWRYSKELRRY VAPHQIKKLRDMPLWTKRGSHADQIVIDK	ps-ssRNAv_RdRp-like super family	RNA-dir_pol_C - IPR001205	-	DNA/RNA_pol_sf - IPR043502	Viral RNA-dependent RNA polymerase
Totiviridae	CAAAGCTCGTGATCTCGTTGTTCAGCGCCGAGACACATTCCGAGCGAATTATCCTGACACTCCGATTCCTGATGTCAATTTGGCTGACGTCTTCAACGATAACTCAATCGTTGAGGATGCTGGCTTATATGATGTCGAAGCCTTCGAGATAATGGATATACTTCTACACGACGTTGTTGCTGATGAGGTTCTGACCGATCGAGCTGTCAATACACTACGCGACAATGCCCGTGATGTTATCGATCGCAACTCGTATGATAAGTCGAATTTGCGTATCATTGCTGCAACGTGCCGTCCTTTTGTTATTGGTTACAGTAACGTGCTTTGTGATATGTTTAATGTCACGAAAGATCGTGTAGACAATATGTCATCAACACTTGCCGCGTCGATCAGTAGTAT…	511	Drosophila-associated totivirus 2 isolate Con0231 RNA-dependent RNA polymerase gene, complete cds	Drosophila-associated totivirus 2	873	873	1	0.0	97.85%	5471	MZ852364.1	Drosophila melanogaster (USA)	coat protein [Starmerella bacillaris totivirus 1]	Starmerella bacillaris totivirus 1	342	342	0.99	1e-108	97.06%	862	UGZ04785.1	Starmerella bacillaris (Italy)	3	360	119	MDMTTHDVVADEVTTDRAVNTTRDNARDVIDRNSYDKSNLRIIAATCRPF VIGYSNVTCDMFNVTKDRVDNMSSTTAASISSMDGDRHTAGETVAPYFWI EPTGILSRRYGTPAEDAGTG	Totivirus_coat super family	-	-	Totivirus coat protein	Totivirus coat protein
