# Supplementary material for: The Virome of Cocoa Fermentation-Associated Microorganisms
Source: Viruses. 2024 Jul 31;16(8):1226. doi: 10.3390/v16081226 (PMC11359646; doi:10.3390/v16081226)
Supplement: Supplementary file 1 [file viruses-16-01226-s001.zip › Supp Table S3 - Phylogeny.xlsx]

## Sheet: dados_cacao_filogenia_joao
Supplementar Table Table S3: Table summarizing all viral species included in phylogenetic analysis
Specie_name	Accession_number
MK584845_Acremonium_sclerotigenum_ourmia-like_virus_1	MK584845
MN605472_Botrytis_cinerea_ourmia-like_virus_6	MN605472
MN605474_Botrytis_cinerea_oumia-like_virus_8	MN605474
MN605473_Botrytis_cinerea_ourmia-like_virus_7	MN605473
MN532623_Plasmopara_viticola_lesion_associated_ourmia-like_virus_36	MN532623
MN532592_Plasmopara_viticola_lesion_associated_ourmia-like_virus_5	MN532592
MT062429_Macrophomina_phaseolina_ourmia-like_virus_2	MT062429
MT062430_Macrophomina_phaseolina_ourmia-like_virus_2-A	MT062430
MG887747_Penicillium_citrinum_ourmia-like_virus_1	MG887747
MK189195_Botryosphaeria_dothidea_Ourmia-like_virus_1	MK189195
MN532599_Plasmopara_viticola_lesion_associated_ourmia-like_virus_12	MN532599
MN532595_Plasmopara_viticola_lesion_associated_ourmia-like_virus_8	MN532595
MN532596_Plasmopara_viticola_lesion_associated_ourmia-like_virus_9	MN532596
MN532598_Plasmopara_viticola_lesion_associated_ourmia-like_virus_11	MN532598
MK584846_Phaeoacremonium_minimum_ourmia-like_virus_2	MK584846
MN532620_Plasmopara_viticola_lesion_associated_ourmia-like_virus_33	MN532620
MN532618__Plasmopara_viticola_lesion_associated_ourmia-like_virus_31	MN532618
MK584838_Cladosporium_cladosporioides_ourmia-like_virus_1	MK584838
MN532617_Plasmopara_viticola_lesion_associated_ourmia-like_virus_30	MN532617
MN532619_Plasmopara_viticola_lesion_associated_ourmia-like_virus_32	MN532619
MT551010_Fusarium_oxysporum_ourmia-like_virus_1	MT551010
MN532593_Plasmopara_viticola_lesion_associated_ourmia-like_virus_6	MN532593
MN532608_Plasmopara_viticola_lesion_associated_ourmia-like_virus_21	MN532608
MN532610_Plasmopara_viticola_lesion_associated_ourmia-like_virus_23	MN532610
MN532616_Plasmopara_viticola_lesion_associated_ourmia-like_virus_27	MN532616
MN532594_Plasmopara_viticola_lesion_associated_ourmia-like_virus_7	MN532594
MN532597_Plasmopara_viticola_lesion_associated_ourmia-like_virus_10	MN532597
MN532601_Plasmopara_viticola_lesion_associated_ourmia-like_virus_14	MN532601
MN532611_Plasmopara_viticola_lesion_associated_ourmia-like_virus_24	MN532611
MN532612_Plasmopara_viticola_lesion_associated_ourmia-like_virus_25	MN532612
MN532602_Plasmopara_viticola_lesion_associated_ourmia-like_virus_15	MN532602
MN532603_Plasmopara_viticola_lesion_associated_ourmia-like_virus_16	MN532603
MN532604_Plasmopara_viticola_lesion_associated_ourmia-like_virus_17	MN532604
MN532605_Plasmopara_viticola_lesion_associated_ourmia-like_virus_18	MN532605
MK542706_Colletotrichum_gloeosporioides_ourmia-like_virus_1	MK542706
MN532606_Plasmopara_viticola_lesion_associated_ourmia-like_virus_19	MN532606
MN532600_Plasmopara_viticola_lesion_associated_ourmia-like_virus_13	MN532600
LT593139_Magnaporthe_oryzae_ourmia-like_virus_1	LT593139
MW117114_Magnaporthe_oryzae_botourmiavirus_2	MW117114
MN532607_Plasmopara_viticola_lesion_associated_ourmia-like_virus_20	MN532607
MN532613_Plasmopara_viticola_lesion_associated_ourmia-like_virus_26	MN532613
MN532609_Plasmopara_viticola_lesion_associated_ourmia-like_virus_22	MN532609
MN532614_Plasmopara_viticola_lesion_associated_ourmia-like_virus_29	MN532614
MK584847_Cladosporium_cladosporioides_ourmia-like_virus_2	MK584847
MN532615_Plasmopara_viticola_lesion_associated_ourmia-like_virus_28	MN532615
KP900921_Rhizoctonia_solani_ourmia-like_virus_1	KP900921
MN386963_apple_ourmia-like_virus_3	MN386963
MZ502383_Heterobasidion_ourmia-like_virus_1	MZ502383
MW423803_Armillaria_mellea_ourmia-like_virus_2	MW423803
MK584840_Cladosporium_uredinicola_ourmia-like_virus_1	MK584840
MT995746_Magnaporthe_oryzae_botourmiavirus_9	MT995746
MN532631_Plasmopara_viticola_lesion_associated_ourmia-like_virus_44	MN532631
MW017456_Pestalotiopsis_botourmiavirus_2	MW017456
MN532634_Plasmopara_viticola_lesion_associated_ourmia-like_virus_47	MN532634
LC413503_Pyricularia_oryzae_ourmia-like_virus_3	LC413503
MN532633_Plasmopara_viticola_lesion_associated_ourmia-like_virus_46	MN532633
MN532649_Plasmopara_viticola_lesion_associated_ourmia-like_virus_62	MN532649
MN736966_Oidiodendron_maius_ourmia-like_virus_1	MN736966
MN532657_Plasmopara_viticola_lesion_associated_ourmia-like_virus_70	MN532657
MN532660_Plasmopara_viticola_lesion_associated_ourmia-like_virus_73	MN532660
MN532658_Plasmopara_viticola_lesion_associated_ourmia-like_virus_71	MN532658
MN532659_Plasmopara_viticola_lesion_associated_ourmia-like_virus_72	MN532659
MN532661_Plasmopara_viticola_lesion_associated_ourmia-like_virus_74	MN532661
MN532662_Plasmopara_viticola_lesion_associated_ourmia-like_virus_75	MN532662
MN532666_Plasmopara_viticola_lesion_associated_ourmia-like_virus_79	MN532666
MN532663_Plasmopara_viticola_lesion_associated_ourmia-like_virus_76	MN532663
MN532665_Plasmopara_viticola_lesion_associated_ourmia-like_virus_78	MN532665
MN532664_Plasmopara_viticola_lesion_associated_ourmia-like_virus_77	MN532664
MN532653_Plasmopara_viticola_lesion_associated_ourmia-like_virus_66	MN532653
MN532655_Plasmopara_viticola_lesion_associated_ourmia-like_virus_68	MN532655
MN532656_Plasmopara_viticola_lesion_associated_ourmia-like_virus_69	MN532656
MN532650_Plasmopara_viticola_lesion_associated_ourmia-like_virus_63	MN532650
KT598235_soybean_leaf-associated_ourmiavirus_1	KT598235
MN532652_Plasmopara_viticola_lesion_associated_ourmia-like_virus_65	MN532652
KT598247_soybean_leaf-associated_ourmiavirus_2	KT598247
KP900928_Sclerotinia_sclerotiorum_ourmia-like_virus_1	KP900928
MN605476_Botrytis_cinerea_ourmia-like_virus_10	MN605476
MN532622_Plasmopara_viticola_lesion_associated_ourmia-like_virus_35	MN532622
MN532624_Plasmopara_viticola_lesion_associated_ourmia-like_virus_37	MN532624
LC413502_Pyricularia_oryzae_ourmia-like_virus_2	LC413502
MN532626_Plasmopara_viticola_lesion_associated_ourmia-like_virus_39	MN532626
MN532627_Plasmopara_viticola_lesion_associated_ourmia-like_virus_40	MN532627
MN532638_Plasmopara_viticola_lesion_associated_ourmia-like_virus_51	MN532638
MN532628_Plasmopara_viticola_lesion_associated_ourmia-like_virus_41	MN532628
MN532630_Plasmopara_viticola_lesion_associated_ourmia-like_virus_43	MN532630
MN532621_Plasmopara_viticola_lesion_associated_ourmia-like_virus_34	MN532621
MN532625_Plasmopara_viticola_lesion_associated_ourmia-like_virus_38	MN532625
MN532629_Plasmopara_viticola_lesion_associated_ourmia-like_virus_42	MN532629
MN532635_Plasmopara_viticola_lesion_associated_ourmia-like_virus_48	MN532635
MN532654_Plasmopara_viticola_lesion_associated_ourmia-like_virus_67	MN532654
MN971592_Magnaporthe_oryzae_botourmiavirus_7	MN971592
MN532632_Plasmopara_viticola_lesion_associated_ourmia-like_virus_45	MN532632
MN971591_Magnaporthe_oryzae_botourmiavirus_6	MN971591
MN532636_Plasmopara_viticola_lesion_associated_ourmia-like_virus_49	MN532636
MN532637_Plasmopara_viticola_lesion_associated_ourmia-like_virus_50	MN532637
MN605471_Botrytis_cinerea_ourmia-like_virus_5	MN605471
MN532667_Plasmopara_viticola_lesion_associated_ourmia-like_virus_80	MN532667
MN532651_Plasmopara_viticola_lesion_associated_ourmia-like_virus_64	MN532651
MW423802_Armillaria_mellea_ourmia-like_virus_1	MW423802
KP900922_Rhizoctonia_solani_ourmia-like_virus_1	KP900922
MK372906_Rhizoctonia_solani_ourmia-like_virus_2	MK372906
MK372907_Rhizoctonia_solani_ourmia-like_virus_3	MK372907
MK372908_Rhizoctonia_solani_ourmia-like_virus_4	MK372908
MK372909_Rhizoctonia_solani_ourmia-like_virus_5	MK372909
MN605477_Botrytis_cinerea_ourmia-like_virus_11	MN605477
KP900929_Sclerotinia_sclerotiorum_ourmia-like_virus_2	KP900929
MN605478_Botrytis_cinerea_ourmia-like_virus_12	MN605478
MN599068_Sclerotinia_minor_botoulivirus_1	MN599068
OK634396_Botrytis_cinerea_botoulivirus_19	OK634396
MK584842_Epicoccum_nigrum_ourmia-like_virus_1	MK584842
MN532644_Plasmopara_viticola_lesion_associated_ourmia-like_virus_57	MN532644
MN532646_Plasmopara_viticola_lesion_associated_ourmia-like_virus_59	MN532646
MN532643_Plasmopara_viticola_lesion_associated_ourmia-like_virus_56	MN532643
MN532648_Plasmopara_viticola_lesion_associated_ourmia-like_virus_61	MN532648
MN532645_Plasmopara_viticola_lesion_associated_ourmia-like_virus_58	MN532645
MN605480_Botrytis_cinerea_ourmia-like_virus_14	MN605480
MN605479_Botrytis_cinerea_ourmia-like_virus_13	MN605479
MN605481_Botrytis_cinerea_ourmia-like_virus_15	MN605481
MF444276_Sclerotinia_sclerotiorum_ourmia-like_virus_3	MF444276
MN605482_Botrytis_cinerea_ourmia-like_virus_16	MN605482
MN605483_Botrytis_cinerea_ourmia-like_virus_17	MN605483
OK634395_Botrytis_cinerea_botoulivirus_18	OK634395
MN605470_Botrytis_cinerea_ourmia-like_virus_4	MN605470
LN827955_Botrytis_ourmia-like_virus	LN827955
MN532590_Plasmopara_viticola_lesion_associated_ourmia-like_virus_3	MN532590
MW017457_Pestalotiopsis_botourmiavirus_3	MW017457
MN532668_Plasmopara_viticola_lesion_associated_ourmia-like_virus_81	MN532668
MF375889_Entoleuca_ourmia-like_virus_1	MF375889
MK584848_Phaeoacremonium_minimum_ourmia-like_virus_3	MK584848
MN532588_Plasmopara_viticola_lesion_associated_ourmia-like_virus_1	MN532588
MN532589_Plasmopara_viticola_lesion_associated_ourmia-like_virus_2	MN532589
MN532640_Plasmopara_viticola_lesion_associated_ourmia-like_virus_53	MN532640
MN532639_Plasmopara_viticola_lesion_associated_ourmia-like_virus_52	MN532639
MN532642_Plasmopara_viticola_lesion_associated_ourmia-like_virus_55	MN532642
MN532647_Plasmopara_viticola_lesion_associated_ourmia-like_virus_60	MN532647
MN532641_Plasmopara_viticola_lesion_associated_ourmia-like_virus_54	MN532641
MN532591_Plasmopara_viticola_lesion_associated_ourmia-like_virus_4	MN532591
MN386962_apple_ourmia-like_virus_2	MN386962
MK507958_Magnaporthe_oryzae_ourmia-like_virus_4	MK507958
KR997836_Phomopsis_longicolla_RNA_virus_1	KR997836
MT062431_Macrophomina_phaseolina_ourmia-like_virus_3	MT062431
MK584837_Neofusicoccum_parvum_ourmia-like_virus_1	MK584837
MN648455_Magnaporthe_oryzae_botourmiavirus_5	MN648455
LC413501_Pyricularia_oryzae_ourmia-like_virus_1	LC413501
MK279481_Aspergillus_neoniger_ourmia-like_virus_1	MK279481
MN605475_Botrytis_cinerea_ourmia-like_virus_9	MN605475
MN715322_Sclerotinia_sclerotiorum_ourmia-like_virus_4	MN715322
MN532678_Plasmopara_viticola_lesion_associated_ourmia-like_virus_91	MN532678
MN473199_Phoma_matteucciicola_ourmia-like_virus_1	MN473199
MK584841_Cladosporium_uredinicola_ourmia-like_virus_2	MK584841
MK584839_Penicillium_sumatrense_ourmia-like_virus_1	MK584839
MN532670_Plasmopara_viticola_lesion_associated_ourmia-like_virus_83	MN532670
MK584844_Epicoccum_nigrum_ourmia-like_virus_2	MK584844
MN532676_Plasmopara_viticola_lesion_associated_ourmia-like_virus_89	MN532676
OL890646_Erysiphe_necator_associated_ourmia-like_virus_21	OL890646
MN532669_Plasmopara_viticola_lesion_associated_ourmia-like_virus_82	MN532669
MN532674_Plasmopara_viticola_lesion_associated_ourmia-like_virus_87	MN532674
MN532677_Plasmopara_viticola_lesion_associated_ourmia-like_virus_90	MN532677
MN532675_Plasmopara_viticola_lesion_associated_ourmia-like_virus_88	MN532675
MN532671_Plasmopara_viticola_lesion_associated_ourmia-like_virus_84	MN532671
MN532672_Plasmopara_viticola_lesion_associated_ourmia-like_virus_85	MN532672
MN605467_Botrytis_cinerea_ourmia-like_virus_1	MN605467
MN605469_Botrytis_cinerea_ourmia-like_virus_3	MN605469
MN605468_Botrytis_cinerea_ourmia-like_virus_2	MN605468
MK584843_Phaeoacremonium_minimum_ourmia-like_virus_1	MK584843
MN532673_Plasmopara_viticola_lesion_associated_ourmia-like_virus_86	MN532673
FJ157981_cassava_virus_C	FJ157981
EU770623_Ourmia_melon_virus	EU770623
EU770620_Epirus_cherry_virus	EU770620
AF039063_NOT_ON_SPREADSHEET_Saccharomyces_20S_RNA_narnavirus_1	AF039063
U90136_NOT_ON_SPREADSHEET_Saccharomyces_23S_RNA_narnavirus_1	U90136
CAA239911_unnamed_protein_product_Escherichia_phage_MS2_Emesvirus	CAA239911
DAD498591_TPA_asm_RNA-directed_RNA_polymerase_ssRNA_phage_AVE017_Emesvirus	DAD498591
CAA274991_unnamed_protein_product_Enterobacteria_phage_GA_Emesvirus	CAA274991
AAC147011_replicase_Escherichia_phage_Qbeta_Qubevirus	AAC147011
ABK601241_replicase_Qubevirus_faecium_Qubevirus	ABK601241
DAD526741_TPA_asm_RNA-directed_RNA_polymerase_ssRNA_phage_SRR7976300_7_Adahivirus	DAD526741
DAD498821_TPA_asm_RNA-directed_RNA_polymerase_partial_ssRNA_phage_ESE006_Aldhiuvirus	DAD498821
DAD502471_TPA_asm_RNA-directed_RNA_polymerase_ssRNA_phage_Esthiorhiza4_3_Amubhivirus	DAD502471
DAD515891_TPA_asm_RNA-directed_RNA_polymerase_ssRNA_phage_Gerhypos4_17_Andhasavirus	DAD515891
DAD511961_TPA_asm_RNA-directed_RNA_polymerase_ssRNA_phage_SRR7976325_13_Andhasavirus	DAD511961
DAD517871_TPA_asm_RNA-directed_RNA_polymerase_ssRNA_phage_Zoerhiza1_26_Andhaxevirus	DAD517871
DAD512761_TPA_asm_RNA-directed_RNA_polymerase_ssRNA_phage_Esthiorhiza2_44_Andhaxevirus	DAD512761
DAD522181_TPA_asm_RNA-directed_RNA_polymerase_ssRNA_phage_Esthiorhiza1_9_Apukhovirus	DAD522181
DAD512501_TPA_asm_RNA-directed_RNA_polymerase_ssRNA_phage_SRR7976357_8_Ashucavirus	DAD512501
DAD525151_TPA_asm_RNA-directed_RNA_polymerase_ssRNA_phage_SRR5467091_8_Ashucavirus	DAD525151
DAD524281_TPA_asm_RNA-directed_RNA_polymerase_ssRNA_phage_SRR5466725_10_Bahscuvirus	DAD524281
DAD505221_TPA_asm_RNA-directed_RNA_polymerase_ssRNA_phage_Esthiorhiza4_18_Bathrivirus	DAD505221
DAD526211_TPA_asm_RNA-directed_RNA_polymerase_ssRNA_phage_SRR6960551_10_Behevivirus	DAD526211
DAD526821_TPA_asm_RNA-directed_RNA_polymerase_ssRNA_phage_SRR7976301_6_Behlfluvirus	DAD526821
DAD511041_TPA_asm_RNA-directed_RNA_polymerase_ssRNA_phage_SRR7976300_3_Bertavirus	DAD511041
DAD522511_TPA_asm_RNA-directed_RNA_polymerase_ssRNA_phage_SRR6050738_2_Bihdovirus	DAD522511
DAD528331_TPA_asm_RNA-directed_RNA_polymerase_ssRNA_phage_SRR5995670_2_Bisdavirus	DAD528331
DAD527081_TPA_asm_RNA-directed_RNA_polymerase_ssRNA_phage_SRR7976310_8_Blafavirus	DAD527081
DAD527231_TPA_asm_RNA-directed_RNA_polymerase_ssRNA_phage_SRR7976310_11_Bohnovirus	DAD527231
DAD526071_TPA_asm_RNA-directed_RNA_polymerase_ssRNA_phage_SRR6960551_4_Bohwovirus	DAD526071
DAD510421_TPA_asm_RNA-directed_RNA_polymerase_ssRNA_phage_SRR6960797_2_Boloprevirus	DAD510421
DAD507011_TPA_asm_RNA-directed_RNA_polymerase_ssRNA_phage_SRR6960799_15_Boloprevirus	DAD507011
DAD507781_TPA_asm_RNA-directed_RNA_polymerase_ssRNA_phage_SRR5208572_1_Boschuvirus	DAD507781
DAD525401_TPA_asm_RNA-directed_RNA_polymerase_ssRNA_phage_SRR6254351_1_Breudwovirus	DAD525401
DAD499111_TPA_asm_RNA-directed_RNA_polymerase_ssRNA_phage_ESE029_Brudgevirus	DAD499111
DAD509301_TPA_asm_RNA-directed_RNA_polymerase_ssRNA_phage_SRR6049586_1_Brudgevirus	DAD509301
DAD510301_TPA_asm_RNA-directed_RNA_polymerase_ssRNA_phage_SRR6960551_9_Buhdavirus	DAD510301
DAD518531_TPA_asm_RNA-directed_RNA_polymerase_ssRNA_phage_Gephyllon2_12_Cahdavirus	DAD518531
DAD524651_TPA_asm_RNA-directed_RNA_polymerase_ssRNA_phage_SRR5466728_3_Cahrpivirus	DAD524651
DAD522281_TPA_asm_RNA-directed_RNA_polymerase_ssRNA_phage_Gerhypos4_61_Cahrpivirus	DAD522281
DAD501251_TPA_asm_RNA-directed_RNA_polymerase_partial_ssRNA_phage_Gerhypos1_49_Caloevirus	DAD501251
DAD510631_TPA_asm_RNA-directed_RNA_polymerase_ssRNA_phage_SRR7976299_8_Cauhldivirus	DAD510631
DAD510661_TPA_asm_RNA-directed_RNA_polymerase_ssRNA_phage_SRR7976299_9_Cauhldivirus	DAD510661
DAD506331_TPA_asm_RNA-directed_RNA_polymerase_ssRNA_phage_SRR6960507_7_Cekavirus	DAD506331
DAD498461_TPA_asm_RNA-directed_RNA_polymerase_ssRNA_phage_AIN002_Chaedoavirus	DAD498461
DAD505191_TPA_asm_RNA-directed_RNA_polymerase_ssRNA_phage_Gerhypos1_9_Chahsmivirus	DAD505191
DAD526781_TPA_asm_RNA-directed_RNA_polymerase_ssRNA_phage_SRR7976301_7_Chahsmivirus	DAD526781
DAD506761_TPA_asm_RNA-directed_RNA_polymerase_ssRNA_phage_SRR6960799_14_Chihyovirus	DAD506761
DAD511101_TPA_asm_RNA-directed_RNA_polymerase_ssRNA_phage_SRR7976300_6_Chobevirus	DAD511101
DAD528361_TPA_asm_RNA-directed_RNA_polymerase_ssRNA_phage_SRR7687334_1_Choctavirus	DAD528361
DAD508691_TPA_asm_RNA-directed_RNA_polymerase_ssRNA_phage_SRR5466729_1_Cintrevirus	DAD508691
DAD522141_TPA_asm_RNA-directed_RNA_polymerase_ssRNA_phage_Gerhypos2_12_Condavirus	DAD522141
DAD517261_TPA_asm_RNA-directed_RNA_polymerase_ssRNA_phage_Zoerhiza3_4_Condavirus	DAD517261
DAD498721_TPA_asm_RNA-directed_RNA_polymerase_partial_ssRNA_phage_EMS014_Creshivirus	DAD498721
AFN378151_replicase_Enterobacteria_phage_C-1_INW-2012_Cunavirus	AFN378151
DAD498501_TPA_asm_RNA-directed_RNA_polymerase_partial_ssRNA_phage_AIN003_Dahmuvirus	DAD498501
DAD507571_TPA_asm_RNA-directed_RNA_polymerase_ssRNA_phage_SRR7473382_3_Darnbovirus	DAD507571
DAD507831_TPA_asm_RNA-directed_RNA_polymerase_ssRNA_phage_SRR5466337_2_Decadevirus	DAD507831
DAD508211_TPA_asm_RNA-directed_RNA_polymerase_ssRNA_phage_SRR5466725_14_Dehcevirus	DAD508211
DAD526141_TPA_asm_RNA-directed_RNA_polymerase_ssRNA_phage_SRR6960551_3_Denfovirus	DAD526141
DAD517961_TPA_asm_RNA-directed_RNA_polymerase_ssRNA_phage_Gerhypos4_15_Depandovirus	DAD517961
DAD515451_TPA_asm_RNA-directed_RNA_polymerase_ssRNA_phage_Gephyllon3_5_Dihsdivirus	DAD515451
DAD507711_TPA_asm_RNA-directed_RNA_polymerase_ssRNA_phage_SRR5208570_2_Dohlivirus	DAD507711
DAD513811_TPA_asm_RNA-directed_RNA_polymerase_ssRNA_phage_Zoerhiza1_16_Dosmizivirus	DAD513811
DAD498851_TPA_asm_RNA-directed_RNA_polymerase_partial_ssRNA_phage_ESE007_Duhcivirus	DAD498851
AFU619811_replicase_beta_subunit_Enterobacteria_phage_M_Empivirus	AFU619811
DAD512051_TPA_asm_RNA-directed_RNA_polymerase_ssRNA_phage_SRR7976325_17_Fagihyuvirus	DAD512051
DAD498651_TPA_asm_RNA-directed_RNA_polymerase_ssRNA_phage_AVE019_Febihevirus	DAD498651
DAD522601_TPA_asm_RNA-directed_RNA_polymerase_ssRNA_phage_SRR6960507_3_Fiyodovirus	DAD522601
DAD508361_TPA_asm_RNA-directed_RNA_polymerase_ssRNA_phage_SRR5466725_17_Gahlinevirus	DAD508361
DAD510151_TPA_asm_RNA-directed_RNA_polymerase_ssRNA_phage_SRR6960549_3_Gahlovirus	DAD510151
DAD510451_TPA_asm_RNA-directed_RNA_polymerase_ssRNA_phage_SRR6960797_3_Garovuvirus	DAD510451
DAD523841_TPA_asm_RNA-directed_RNA_polymerase_ssRNA_phage_SRR5466365_2_Gehnevirus	DAD523841
DAD509651_TPA_asm_RNA-directed_RNA_polymerase_ssRNA_phage_SRR6255746_4_Glincaevirus	DAD509651
DAD516381_TPA_asm_RNA-directed_RNA_polymerase_ssRNA_phage_Zoerhiza1_1_Glyciruvirus	DAD516381
DAD523541_TPA_asm_RNA-directed_RNA_polymerase_ssRNA_phage_SRR5208575_1_Gmuhndevirus	DAD523541
DAD500131_TPA_asm_RNA-directed_RNA_polymerase_ssRNA_phage_Gephyllon1_14_Gorodievirus	DAD500131
DAD524151_TPA_asm_RNA-directed_RNA_polymerase_ssRNA_phage_SRR5466725_16_Grendvuvirus	DAD524151
DAD511651_TPA_asm_RNA-directed_RNA_polymerase_ssRNA_phage_SRR7976323_4_Gunawavirus	DAD511651
AFN378191_replicase_Enterobacteria_phage_Hgal1_Hagavirus	AFN378191
DAD507501_TPA_asm_RNA-directed_RNA_polymerase_ssRNA_phage_SRR6960803_8_Hahdsevirus	DAD507501
DAD500951_TPA_asm_RNA-directed_RNA_polymerase_ssRNA_phage_Gerhypos1_35_Halcalevirus	DAD500951
DAD506481_TPA_asm_RNA-directed_RNA_polymerase_ssRNA_phage_SRR6960799_18_Hihdivirus	DAD506481
DAD527851_TPA_asm_RNA-directed_RNA_polymerase_ssRNA_phage_SRR7976325_20_Hukohnovirus	DAD527851
DAD512531_TPA_asm_RNA-directed_RNA_polymerase_ssRNA_phage_SRR7976357_9_Icumivirus	DAD512531
DAD511071_TPA_asm_RNA-directed_RNA_polymerase_ssRNA_phage_SRR7976300_8_Ideskevirus	DAD511071
DAD527931_TPA_asm_RNA-directed_RNA_polymerase_ssRNA_phage_SRR7976325_19_Imeberivirus	DAD527931
DAD528181_TPA_asm_RNA-directed_RNA_polymerase_ssRNA_phage_SRR7976357_5_Ineyimevirus	DAD528181
DAD509381_TPA_asm_RNA-directed_RNA_polymerase_ssRNA_phage_SRR6253161_1_Iruqauvirus	DAD509381
DAD527621_TPA_asm_RNA-directed_RNA_polymerase_ssRNA_phage_SRR7976325_7_Ishugivirus	DAD527621
DAD499141_TPA_asm_RNA-directed_RNA_polymerase_ssRNA_phage_ESE058_Jiesduavirus	DAD499141
DAD510391_TPA_asm_RNA-directed_RNA_polymerase_ssRNA_phage_SRR6960551_6_Johnovirus	DAD510391
DAD524111_TPA_asm_RNA-directed_RNA_polymerase_ssRNA_phage_SRR5466725_11_Jupbevirus	DAD524111
DAD522481_TPA_asm_RNA-directed_RNA_polymerase_ssRNA_phage_SRR6050738_3_Kahfsdivirus	DAD522481
DAD522731_TPA_asm_RNA-directed_RNA_polymerase_ssRNA_phage_SRR6960799_16_Keghovirus	DAD522731
DAD507601_TPA_asm_RNA-directed_RNA_polymerase_ssRNA_phage_SRR7473382_2_Kehmevirus	DAD507601
DAD506891_TPA_asm_RNA-directed_RNA_polymerase_ssRNA_phage_SRR6960799_27_Kemicevirus	DAD506891
DAD507531_TPA_asm_RNA-directed_RNA_polymerase_ssRNA_phage_SRR6960803_10_Kenamavirus	DAD507531
DAD522951_TPA_asm_RNA-directed_RNA_polymerase_ssRNA_phage_SRR6960799_12_Kihryuvirus	DAD522951
DAD524821_TPA_asm_RNA-directed_RNA_polymerase_ssRNA_phage_SRR5467090_4_Kirnavirus	DAD524821
DAD499071_TPA_asm_RNA-directed_RNA_polymerase_partial_ssRNA_phage_ESE021_Kiwsmaevirus	DAD499071
DAD525821_TPA_asm_RNA-directed_RNA_polymerase_ssRNA_phage_SRR6960509_9_Konkivirus	DAD525821
DAD508561_TPA_asm_RNA-directed_RNA_polymerase_partial_ssRNA_phage_SRR5466727_4_Kowinovirus	DAD508561
DAD523021_TPA_asm_RNA-directed_RNA_polymerase_ssRNA_phage_SRR6960799_8_Kuhshuvirus	DAD523021
DAD524321_TPA_asm_RNA-directed_RNA_polymerase_ssRNA_phage_SRR5466725_19_Lohmavirus	DAD524321
DAD526241_TPA_asm_RNA-directed_RNA_polymerase_ssRNA_phage_SRR6960551_5_Loslovirus	DAD526241
DAD513141_TPA_asm_RNA-directed_RNA_polymerase_partial_ssRNA_phage_Gephyllon4_22_Lulohlevirus	DAD513141
DAD514401_TPA_asm_RNA-directed_RNA_polymerase_ssRNA_phage_Esthiorhiza2_40_Luthavirus	DAD514401
DAD509821_TPA_asm_RNA-directed_RNA_polymerase_ssRNA_phage_SRR6960509_8_Mahqeavirus	DAD509821
DAD524441_TPA_asm_RNA-directed_RNA_polymerase_partial_ssRNA_phage_SRR5466725_18_Mahraivirus	DAD524441
DAD513181_TPA_asm_RNA-directed_RNA_polymerase_ssRNA_phage_Gerhypos3_22_Manohtivirus	DAD513181
DAD510361_TPA_asm_RNA-directed_RNA_polymerase_ssRNA_phage_SRR6960551_11_Manrohovirus	DAD510361
DAD508271_TPA_asm_RNA-directed_RNA_polymerase_partial_ssRNA_phage_SRR5466725_12_Martavirus	DAD508271
DAD499001_TPA_asm_RNA-directed_RNA_polymerase_ssRNA_phage_ESE019_Meblowovirus	DAD499001
DAD519311_TPA_asm_RNA-directed_RNA_polymerase_ssRNA_phage_Esthiorhiza1_10_Mehraxmevirus	DAD519311
DAD522571_TPA_asm_RNA-directed_RNA_polymerase_ssRNA_phage_SRR6960507_8_Mekintivirus	DAD522571
DAD509611_TPA_asm_RNA-directed_RNA_polymerase_ssRNA_phage_SRR6255746_2_Methovirus	DAD509611
DAD501131_TPA_asm_RNA-directed_RNA_polymerase_ssRNA_phage_Gerhypos3_19_Mihkrovirus	DAD501131
DAD526891_TPA_asm_RNA-directed_RNA_polymerase_ssRNA_phage_SRR7976301_4_Mintuvirus	DAD526891
DAD526431_TPA_asm_RNA-directed_RNA_polymerase_ssRNA_phage_SRR7976299_10_Monamovirus	DAD526431
DAD501531_TPA_asm_RNA-directed_RNA_polymerase_ssRNA_phage_Gephyllon4_4_Mucrahivirus	DAD501531
DAD523111_TPA_asm_RNA-directed_RNA_polymerase_ssRNA_phage_SRR6960799_20_Muyegivirus	DAD523111
DAD523231_TPA_asm_RNA-directed_RNA_polymerase_partial_ssRNA_phage_SRR6960799_19_Nadsecevirus	DAD523231
DAD506731_TPA_asm_RNA-directed_RNA_polymerase_ssRNA_phage_SRR6960799_26_Nahjiuvirus	DAD506731
DAD526311_TPA_asm_RNA-directed_RNA_polymerase_ssRNA_phage_SRR6960802_2_Nahrudavirus	DAD526311
DAD507371_TPA_asm_RNA-directed_RNA_polymerase_ssRNA_phage_SRR6960803_12_Nahrudavirus	DAD507371
YP_0107696171_RNA-directed_RNA_polymerase_ssRNA_phage_Zoerhiza4_27_Nahsuvirus	YP_0107696171
DAD509221_TPA_asm_RNA-directed_RNA_polymerase_ssRNA_phage_SRR5467139_2_Niankuvirus	DAD509221
DAD527361_TPA_asm_RNA-directed_RNA_polymerase_ssRNA_phage_SRR7976323_2_Nihucivirus	DAD527361
DAD523731_TPA_asm_RNA-directed_RNA_polymerase_ssRNA_phage_SRR5466364_5_Niuhvovirus	DAD523731
DAD499751_TPA_asm_RNA-directed_RNA_polymerase_ssRNA_phage_Gerhypos1_20_Noehsivirus	DAD499751
DAD507101_TPA_asm_RNA-directed_RNA_polymerase_ssRNA_phage_SRR6960799_24_Nuihimevirus	DAD507101
DAD527391_TPA_asm_RNA-directed_RNA_polymerase_partial_ssRNA_phage_SRR7976323_3_Oceshuvirus	DAD527391
DAD507871_TPA_asm_RNA-directed_RNA_polymerase_ssRNA_phage_SRR5466338_3_Olmsdivirus	DAD507871
DAD507441_TPA_asm_RNA-directed_RNA_polymerase_ssRNA_phage_SRR6960803_9_Omohevirus	DAD507441
DAD527591_TPA_asm_RNA-directed_RNA_polymerase_ssRNA_phage_SRR7976325_16_Onohmuvirus	DAD527591
DAD526701_TPA_asm_RNA-directed_RNA_polymerase_ssRNA_phage_SRR7976299_7_Opdykovirus	DAD526701
DAD498431_TPA_asm_RNA-directed_RNA_polymerase_partial_ssRNA_phage_AIN001_Osigowavirus	DAD498431
DAD526641_TPA_asm_RNA-directed_RNA_polymerase_ssRNA_phage_SRR7976299_6_Owenocuvirus	DAD526641
DAD520781_TPA_asm_RNA-directed_RNA_polymerase_ssRNA_phage_Gerhypos2_19_Oxychlovirus	DAD520781
DAD507741_TPA_asm_RNA-directed_RNA_polymerase_ssRNA_phage_SRR5208570_3_Palsdevirus	DAD507741
DAD525191_TPA_asm_RNA-directed_RNA_polymerase_ssRNA_phage_SRR5467137_1_Paysduvirus	DAD525191
DAD508731_TPA_asm_RNA-directed_RNA_polymerase_ssRNA_phage_SRR5467090_5_Pehohrivirus	DAD508731
DAD509721_TPA_asm_RNA-directed_RNA_polymerase_ssRNA_phage_SRR6960509_6_Pehsaduvirus	DAD509721
CAA564751_replicase_Pseudomonas_phage_PP7_Pepevirus	CAA564751
ABH036291_replicase_Pseudomonas_phage_PRR1_Perrunavirus	ABH036291
DAD523471_TPA_asm_RNA-directed_RNA_polymerase_ssRNA_phage_SRR5208570_4_Philtcovirus	DAD523471
DAD501221_TPA_asm_RNA-directed_RNA_polymerase_ssRNA_phage_Gerhypos1_43_Phobpsivirus	DAD501221
DAD498751_TPA_asm_RNA-directed_RNA_polymerase_partial_ssRNA_phage_EOC000_Phulivirus	DAD498751
DAD524711_TPA_asm_RNA-directed_RNA_polymerase_ssRNA_phage_SRR5466729_2_Piponevirus	DAD524711
DAD524791_TPA_asm_RNA-directed_RNA_polymerase_ssRNA_phage_SRR5467090_3_Pipunevirus	DAD524791
DAD514501_TPA_asm_RNA-directed_RNA_polymerase_ssRNA_phage_Zoerhiza1_29_Pohlevirus	DAD514501
DAD509481_TPA_asm_RNA-directed_RNA_polymerase_ssRNA_phage_SRR6255733_2_Pohtamavirus	DAD509481
DAD498401_TPA_asm_RNA-directed_RNA_polymerase_partial_ssRNA_phage_AIN000_Poncivirus	DAD498401
DAD504181_TPA_asm_RNA-directed_RNA_polymerase_ssRNA_phage_Gerhypos2_14_Psehatovirus	DAD504181
DAD513751_TPA_asm_RNA-directed_RNA_polymerase_ssRNA_phage_Gerhypos4_30_Psimevirus	DAD513751
DAD523401_TPA_asm_RNA-directed_RNA_polymerase_ssRNA_phage_SRR7473382_1_Pudlivirus	DAD523401
DAD519431_TPA_asm_RNA-directed_RNA_polymerase_ssRNA_phage_Esthiorhiza2_6_Radbaivirus	DAD519431
DAD503371_TPA_asm_RNA-directed_RNA_polymerase_ssRNA_phage_Gephyllon3_4_Rehihmevirus	DAD503371
DAD500481_TPA_asm_RNA-directed_RNA_polymerase_ssRNA_phage_Gerhypos2_6_Rehudzovirus	DAD500481
DAD523641_TPA_asm_RNA-directed_RNA_polymerase_ssRNA_phage_SRR5466338_2_Rusvolovirus	DAD523641
DAD525851_TPA_asm_RNA-directed_RNA_polymerase_ssRNA_phage_SRR6960509_12_Scuadavirus	DAD525851
DAD511011_TPA_asm_RNA-directed_RNA_polymerase_ssRNA_phage_SRR7976300_5_Sehcovirus	DAD511011
DAD506241_TPA_asm_RNA-directed_RNA_polymerase_ssRNA_phage_SRR6960507_6_Sehpovirus	DAD506241
DAD511201_TPA_asm_RNA-directed_RNA_polymerase_ssRNA_phage_SRR7976301_8_Seybrovirus	DAD511201
DAD509051_TPA_asm_RNA-directed_RNA_polymerase_ssRNA_phage_SRR5467091_7_Shebanavirus	DAD509051
DAD527761_TPA_asm_RNA-directed_RNA_polymerase_ssRNA_phage_SRR7976325_9_Shihovirus	DAD527761
DAD525731_TPA_asm_RNA-directed_RNA_polymerase_ssRNA_phage_SRR6960509_7_Sholavirus	DAD525731
DAD522851_TPA_asm_RNA-directed_RNA_polymerase_ssRNA_phage_SRR6960799_13_Shomudavirus	DAD522851
DAD523171_TPA_asm_RNA-directed_RNA_polymerase_ssRNA_phage_SRR6960799_25_Shuravirus	DAD523171
DAD506101_TPA_asm_RNA-directed_RNA_polymerase_ssRNA_phage_SRR6050738_4_Sincthavirus	DAD506101
DAD510331_TPA_asm_RNA-directed_RNA_polymerase_ssRNA_phage_SRR6960551_7_Skhembuvirus	DAD510331
DAD511171_TPA_asm_RNA-directed_RNA_polymerase_ssRNA_phage_SRR7976301_5_Smudhfivirus	DAD511171
DAD511431_TPA_asm_RNA-directed_RNA_polymerase_ssRNA_phage_SRR7976310_7_Soetuvirus	DAD511431
DAD517691_TPA_asm_RNA-directed_RNA_polymerase_partial_ssRNA_phage_Zoerhiza1_35_Sphonivirus	DAD517691
DAD510981_TPA_asm_RNA-directed_RNA_polymerase_ssRNA_phage_SRR7976300_4_Stehlmavirus	DAD510981
DAD499281_TPA_asm_RNA-directed_RNA_polymerase_partial_ssRNA_phage_ESO010_Swihdzovirus	DAD499281
DAD511341_TPA_asm_RNA-directed_RNA_polymerase_ssRNA_phage_SRR7976310_5_Tahluvirus	DAD511341
DAD524381_TPA_asm_RNA-directed_RNA_polymerase_ssRNA_phage_SRR5466725_15_Tapikevirus	DAD524381
DAD507301_TPA_asm_RNA-directed_RNA_polymerase_ssRNA_phage_SRR6960803_5_Teciucevirus	DAD507301
DAD516911_TPA_asm_RNA-directed_RNA_polymerase_ssRNA_phage_Gerhypos2_8_Tehdravirus	DAD516911
DAD499561_TPA_asm_RNA-directed_RNA_polymerase_ssRNA_phage_Esthiorhiza1_13_Tehnexuvirus	DAD499561
DAD499561_TPA_asm_RNA-directed_RNA_polymerase_ssRNA_phage_Esthiorhiza1_13_Thidevirus	DAD499561
DAD508651_TPA_asm_RNA-directed_RNA_polymerase_ssRNA_phage_SRR5466729_3_Thiwvovirus	DAD508651
DAD509851_TPA_asm_RNA-directed_RNA_polymerase_ssRNA_phage_SRR6960509_10_Thiyevirus	DAD509851
DAD523801_TPA_asm_RNA-directed_RNA_polymerase_ssRNA_phage_SRR5466365_3_Thobivirus	DAD523801
DAD512211_TPA_asm_RNA-directed_RNA_polymerase_ssRNA_phage_SRR7976326_4_Ticahravirus	DAD512211
DAD511551_TPA_asm_RNA-directed_RNA_polymerase_ssRNA_phage_SRR7976310_12_Tohvovirus	DAD511551
DAD515541_TPA_asm_RNA-directed_RNA_polymerase_ssRNA_phage_Esthiorhiza1_8_Trucevirus	DAD515541
DAD527731_TPA_asm_RNA-directed_RNA_polymerase_ssRNA_phage_SRR7976325_14_Ureyisuvirus	DAD527731
DAD528271_TPA_asm_RNA-directed_RNA_polymerase_ssRNA_phage_SRR7976357_7_Ushumevirus	DAD528271
DAD508911_TPA_asm_RNA-directed_RNA_polymerase_ssRNA_phage_SRR5467090_2_Vinehtivirus	DAD508911
DAD512921_TPA_asm_RNA-directed_RNA_polymerase_ssRNA_phage_Gerhypos3_1_Vohsuavirus	DAD512921
DAD508531_TPA_asm_RNA-directed_RNA_polymerase_ssRNA_phage_SRR5466727_1_Wahtavirus	DAD508531
DAD498791_TPA_asm_RNA-directed_RNA_polymerase_partial_ssRNA_phage_ESE005_Whietlevirus	DAD498791
DAD525971_TPA_asm_RNA-directed_RNA_polymerase_ssRNA_phage_SRR6960549_4_Whilavirus	DAD525971
DAD525791_TPA_asm_RNA-directed_RNA_polymerase_partial_ssRNA_phage_SRR6960509_11_Wohudhevirus	DAD525791
DAD507911_TPA_asm_RNA-directed_RNA_polymerase_ssRNA_phage_SRR5466338_1_Wyahnevirus	DAD507911
DAD527821_TPA_asm_RNA-directed_RNA_polymerase_ssRNA_phage_SRR7976325_21_Yahnavirus	DAD527821
DAD512361_TPA_asm_RNA-directed_RNA_polymerase_ssRNA_phage_SRR7976356_6_Yemegivirus	DAD512361
DAD511991_TPA_asm_RNA-directed_RNA_polymerase_ssRNA_phage_SRR7976325_22_Yohcadevirus	DAD511991
DAD511871_TPA_asm_RNA-directed_RNA_polymerase_ssRNA_phage_SRR7976325_8_Yuhrihovirus	DAD511871
UUW210061_MAG_putative_RNA-dependent_RNA_polymerase_Hangzhou_botourmia-like_virus_1	UUW210061
UYL954581_MAG_RNA-dependent_RNA_polymerase_Jinan_Botou_tick_virus_1	UYL954581
UUW210111_MAG_putative_RNA-dependent_RNA_polymerase_Sanya_botourmia-like_virus_4	UUW210111
UUW212721_MAG_RNA_replicase_beta_chain_Sanya_fiers-like_virus_15	UUW212721
QTH800661_MAG_RNA-dependent_RNA_polymerase_partial_Ulae_virus	QTH800661
APG772421_hypothetical_protein_Hubei_levi-like_virus_10	APG772421
WEU709401_MAG_RNA-dependent_RNA_polymerase_Hangzhou_fiers-like_virus_5	WEU709401
WZH610401_MAG_RNA-dependent_RNA_polymerase_partial_Ripaslim_virus	WZH610401
WZH585011_MAG_RNA-dependent_RNA_polymerase_Chrocakysc_virus	WZH585011
WZH583041_MAG_RNA-dependent_RNA_polymerase_Chrocadorb_virus	WZH583041
WKV337401_MAG_RNA-dependent_RNA_polymerase_partial_Riboviria_sp	WKV337401
WKV341331_MAG_RNA-dependent_RNA_polymerase_Riboviria_sp	WKV341331
UHM276271_MAG_RNA-dependent_RNA_polymerase_Fushun_levivirus_4	UHM276271
WKV332661_MAG_RNA-dependent_RNA_polymerase_partial_Riboviria_sp	WKV332661
WKV334641_MAG_RNA-dependent_RNA_polymerase_partial_Riboviria_sp	WKV334641
WKV341681_MAG_RNA-dependent_RNA_polymerase_partial_Riboviria_sp	WKV341681
WZH596371_MAG_RNA-dependent_RNA_polymerase_partial_Ripachoc_virus	WZH596371
YP_0107703061_RNA-directed_RNA_polymerase_ssRNA_phage_Gerhypos1_38	YP_0107703061
WKV344311_MAG_RNA-dependent_RNA_polymerase_partial_Riboviria_sp	WKV344311
YP_0107999071_MAG_RNA-dependent_RNA_polymerase_Alternaria_alternata_mitovirus_1_Duamitovirus_alal1	YP_0107999071
YP_0107988731_RNA-dependent_RNA_polymerase_Azolla_filiculoides_mitovirus_1_Duamitovirus_asfi1	YP0107988731
YP_0107993411_RNA-dependent_RNA_polymerase_Beta_vulgaris_mitovirus_1_Duamitovirus_bevu1	YP0107993411
YP_0107991331_RNA-dependent_RNA_polymerase_Ophiostoma_mitovirus_7_Kvaramitovirus_opno7	YP0107991331
YP_0107992181_RNA-dependent_RNA_polymerase_Ceratobasidium_mitovirus_A_Triamitovirus_cespA	YP0107992181
YP_0107999551_RNA-dependent_RNA_polymerase_Geopora_sumneriana_mitovirus_1_Triamitovirus_gesu1	YP0107999551
YP_0095527871_RNA-directed_RNA_polymerase_Rhizophagus_sp_RF1_mitovirus_Triamitovirus_rhcl1	YP0095527871
YP_0107992321_replicase_Agaricus_bisporus_mitovirus_1_Unuamitovirus_agbi1	YP0107992321
YP_0092706351_polyprotein_Alternaria_arborescens_mitovirus_1_Unuamitovirus_alar1	YP0092706351
YP_0107991881_RNA-dependent_RNA_polymerases_Alternaria_brassicicola_mitovirus__Unuamitovirus_albr1	YP0107991881
UHK031641_MAG_RNA-dependent_RNA_polymerase_Hangzhou_mitovirus_1	UHK031641
WZH619811_MAG_RNA-dependent_RNA_polymerase_Sopapal_virus	WZH619811
WZH591341_MAG_RNA-dependent_RNA_polymerase_Ripablis_virus	WZH591341
WZH613981_MAG_RNA-dependent_RNA_polymerase_Ripazez_virus	WZH613981
WZH599401_MAG_RNA-dependent_RNA_polymerase_Ripagron_virus	WZH599401
UPW421721_MAG_putative_RNA_dependent_RNA_polymerase_Jiangsu_mito-like_virus_11	UPW421721
UPW421661_MAG_putative_RNA_dependent_RNA_polymerase_Henan_forest_mitovirus_6	UPW421661
UPW420861_MAG_putative_RNA_dependent_RNA_polymerase_Guangdong_mito-like_virus_10	UPW420861
UPW422831_MAG_putative_RNA_dependent_RNA_polymerase_Inner_Mongolia_grassland_mitovirus_5	UPW422831
NP_6601761_RNA-dependent_RNA_polymerase_Ophiostoma_mitovirus_3a	NP_6601761
AHF486221_RNA-dependent_RNA_polymerase_Sclerotinia_sclerotiorum_mitovirus_6	AHF486221
AZT886221_RNA-dependent_RNA_polymerase_Loramyces_juncicola_mitovirus_1	AZT886221
UPW421501_MAG_putative_RNA_dependent_RNA_polymerase_Guangxi_riverbank_mitovirus_2	UPW421501
UEP198021_RNA-dependent_RNA_polymerase_Sclerotinia_sclerotiorum_mitovirus_42	UEP198021
AWY109901_RNA-dependent_RNA_polymerase_Sclerotinia_sclerotiorum_mitovirus_32	AWY109901
AZT886241_RNA-dependent_RNA_polymerase_Ophiocordyceps_sinensis_mitovirus_2	AZT886241
QIJ700581_RNA-dependent_RNA_polymerase_Callamezzo_narna-like_virus	QIJ700581
URG167591_MAG_RNA_dependent_RNA_polymerase_partial_Mitoviridae_sp	URG167591
URG168731_MAG_RNA_dependent_RNA_polymerase_partial_Mitoviridae_sp	URG168731
UJQ925061_MAG_putative_RNA-dependent_RNA_polymerase_Mitoviridae_sp	UJQ925061
WZH590361_MAG_RNA-dependent_RNA_polymerase_Chronazim_virus	WZH590361
UPW422231_MAG_putative_RNA_dependent_RNA_polymerase_Heilongjiang_mito-like_virus_12	UPW422231
UCR953401_RNA-dependent_RNA_polymerase_partial_Sclerotinia_sclerotiorum_mitovirus_44	UCR953401
UTQ488251_RNA-dependent_RNA_polymerase_Monilinia_fructicola_mitovirus_8	UTQ488251
AZG042941_RNA-dependent_RNA_polymerase_partial_Hymenoscyphus_fraxineus_mitovirus_1	AZG042941
WSP069681_RdRp_Gnomoniopsis_castaneae_mitovirus_1	WSP069681
QWE483301_RNA-dependent_RNA_polymerase_Phomopsis_viticola_mitovirus_962_2	QWE483301
QXN753741_MAG_RNA-dependent_RNA_polymerase_Grapevine-associated_mitovirus_20	QXN753741
WNM950501_MAG_RNA-dependent_RNA_polymerase_Diaporthe_helianthi_mitovirus_1	WNM950501
UFP632231_RNA-dependent_RNA_polymerase_Melanconiella_theae_mitovirus_1	UFP632231
NP_6601771_RNA-dependent_RNA_polymerase_Saccharomyces_23S_RNA_narnavirus_Narnavirus_saccharomaior	NP_6601771
NP_6601781_RNA-dependent_RNA_polymerase_Saccharomyces_20S_RNA_narnavirus_Narnavirus_saccharominor	NP_6601781
WVL031191_RdRp_Wyndham_narna-like_virus_2	WVL031191
QED215001_polyprotein_partial_Sherlock_virus	QED215001
UYL953791_MAG_RNA-dependent_RNA_polymerase_Zhangzhou_Narna_tick_virus_1	UYL953791
QJT937801_RNA-dependent_RNA_polymerase_Erysiphe_necator_associated_narnavirus_48	QJT937801
UYZ324481_RNA-dependent_RNA_polymerase_Alternaria_dianthicola_narnavirus_1	UYZ324481
UVX289111_MAG_RNA_dependent_RNA_polymerase_Ustilaginoidea_virens_narna-like_virus_3	UVX289111
UFT269171_RNA-dependent_RNA_polymerase_Drosophila-associated_narnavirus_1	UFT269171
QIR303001_RNA-dependent_RNA_polymerase_partial_Plasmopara_viticola_lesion_associated_narnavirus_21	QIR303001
WZH609691_MAG_RNA-dependent_RNA_polymerase_partial_Ripashar_virus	WZH609691
UHK029961_MAG_RNA-dependent_RNA_polymerase_Hangzhou_narnavirus_3	UHK029961
APG771201_hypothetical_protein_partial_Hubei_narna-like_virus_16	APG771201
QRW416861_MAG_RNA-dependent_RNA_polymerase_partial_Whakaata_virus	QRW416861
UQB844051_RNA-dependent_RNA_polymerase_Saccharomyces_cerevisiae_narnavirus_3	UQB844051
UYL945171_MAG_hypothetical_protein_Leptosphaeria_biglobosa_narnavirus_2	UYL945171
QTP723631_hypothetical_protein_Botrytis_cinerea_binarnavirus_3	QTP723631
WPR166351_MAG_RNA-dependent_RNA_polymerase_Dracophyllum_associated_narna-like_virus_3	WPR166351
QZE120311_MAG_hypothetical_protein_Sclerotinia_sclerotiorum_narnavirus_1	QZE120311
UYL945191_MAG_hypothetical_protein_Leptosphaeria_biglobosa_narnavirus_3	UYL945191
QFU285431_RNA-dependent_RNA_polymerase_Narnavirus_I-329	QFU285431
UHK030081_MAG_RNA-dependent_RNA_polymerase_partial_Hangzhou_narnavirus_4	UHK030081
WLK774171_RNA-dependent_RNA_polymerase_Suillus_luteus_narnavirus_5	WLK774171
UHM275691_MAG_RNA-dependent_RNA_polymerase_Sanya_narnavirus_11	UHM275691
WPR172561_MAG_RNA-dependent_RNA_polymerase_partial_Dracophyllum_associated_narna-like_virus_52	WPR172561
YP_0095080491_putative_RNA-dependent_RNA_polymerase_Heterobasidion_partitivirus_1_Alphapartitivirus	YP_0095080491
YP_0023085741_putative_RNA-dependent_RNA_polymerase_Beet_cryptic_virus_1_Alphapartitivirus	YP0095080491
YP_0019360161_RNA-dependent_RNA_polymerase_Ceratocystis_resinifera_virus_1_Betapartitivirus	YP0023085741
YP_0078898211_RNA-dependent_RNA_polymerase_White_clover_cryptic_virus_2_Betapartitivirus	YP0019360161
YP_0095080651_RNA-dependent_RNA_polymerase_Cryptosporidium_parvum_virus_1_Cryspovirus	YP0078898211
YP_0095080681_RNA-dependent_RNA_polymerase_Beet_cryptic_virus_2_Deltapartitivirus	YP0095080651
YP_0093518381_putative_RNA-dependent_RNA_polymerase_Pepper_cryptic_virus_2_Deltapartitivirus	YP0095080681
NP_6243501_RNA-dependent_RNA_polymerase_Fusarium_solani_virus_1_Gammapartitivirus	YP0093518381
YP_0096659721_putative_RNA_dependent_RNA_polymerase_Aspergillus_ochraceous_virus_Gammapartitivirus	NP_6243501
UUG741251_MAG_putative_dsRNA-dependent_RNA_polymerase_partial_XiangYun_partiti-picobirna-like_virus_3	YP_0096659721
APP181511_putative_RNA-dependent_RNA_polymerase_Magnaporthe_oryzae_partitivirus_1	APP181511
UVX288911_MAG_RNA_dependent_RNA_polymerase_Magnaporthe_oryzae_partitivirus_2-A	UVX288911
ATD504901_RNA-dependent_RNA_polymerase_Magnaporthe_oryzae_partitivirus_2	ATD504901
WAK755731_MAG_putative_dsRNA-dependent_RNA_polymerase_Partitiviridae_sp	WAK755731
AFH094141_RNA-dependent_RNA_polymerase_Xanthophyllomyces_dendrorhous_virus_L1B_Totivirus	AFH094141
ADQ541061_RNA_polymerase_Tuber_aestivum_virus_1_Totivirus	ADQ541061
AAB500241_RNA_dependent_RNA_polymerase_Leishmania_RNA_virus_1_-_1_Leishmaniavirus	AAB500241
AAB500311_RNA-dependent_RNA_polymerase_Leishmania_RNA_virus_2_-_1_Leishmaniavirus	AAB500311
AAB015791_gag-pol_fusion_protein_partial_Giardia_lamblia_virus_Giardiavirus	AAB015791
AAO149991_putative_RNA-dependent_RNA_polymerase_Coniothyrium_minitans_RNA_virus_Victorivirus	AAO149991
AAB947912_RNA_dependent_RNA_polymerase_Helminthosporium_victoriae_virus_190S_Victorivirus	AAB947912
WGM491311_RNA-dependent_RNA_polymerase_Umbelopsis_gibberispora_virus_2	WGM491311
QIP680611_RNA-dependent_RNA_polymerase_Erysiphales_associated_totivirus_10	QIP680611
