# Supplementary material for: The Virome of Cocoa Fermentation-Associated Microorganisms
Source: Viruses. 2024 Jul 31;16(8):1226. doi: 10.3390/v16081226 (PMC11359646; doi:10.3390/v16081226)
Supplement: Supplementary file 1 [file viruses-16-01226-s001.zip › Supp Table S4 - Revision.xlsx]

## Sheet: Salmon
Supplementar Table S4: Table presenting the transcripts per million TPM values for viral contigs
Quantify	7 hours	20 hours	68 hours
BVL-1	3430.488729	653.331819	16.903105
BVL-2	6499.133008	1569.260556	30.465759
BVL-3	4419.407179	527.785555	7.020558
Botourmia-1	4461.276575	682.623171	0.0
TcFV-1	1373.142362	262.857869	303.316376
TcFV-2	1792.082402	505.071744	0.0
TcFV-3	1802.015198	197.745558	0.0
MVL	636.462604	1182.130067	0.0
Fiers-1	2608.806054	483.825298	0.0
Fiers-2	1228.901578	223.945196	0.0
Fiers-4	354.238041	1740.284948	0.0
Fiers-5	688.796979	1566.191807	20.092167
Fiers-6	1819.868575	159.442908	505.766742
Fiers-7	1479.219816	475.132882	0.0
ON001483.1	1650.680629	99.898188	47.989493
TcMV-1	2606.146338	511.9063	19.243985
UVL	1665.246206	699.952735	0.0
TcMV-2	6123.568958	1971.417201	104.828713
TcMV-3	2190.198912	415.058115	0.0
TcMV-4	362.004284	1203.085205	15.68127
TcMV-5	66.947612	1814.519871	0.0
TcMV-6	133421.662517	68305.815589	6118.609774
TcMV-7	323412.344525	334069.058484	11736.617928
Mito-1	1270.88931	463.372336	0.0
TcNV-1	15582.268061	10436.760575	382.239098
TcNV-2	697.271283	1361.606701	21.890963
TcNV-3	1987.995318	1090.81877	0.0
Narna-1	1581.375554	519.651008	55.70532
TcNV-4	2383.340556	580.328869	18.511139
TcNV-5 (RNA2).2	3365.139217	194.30605	31.277101
TcNV-6	3813.151785	896.302323	37.284865
TcNV-5 (RNA3)	4595.628609	319.707625	17.071159
Narna-2	4088.587133	421.968828	0.0
TcNV-7	4195.258908	984.428232	55.413275
TcNV-5 (RNA1)	3434.351396	347.795978	0.0
TcNV-5 (RNA2).1	1936.004062	446.858681	14.266349
OP764685.1	5317.394331	4459.295208	291.528462
TcNV-8	2058.254444	27613.197295	33441.159707
TcNV-9	23114.922678	488260.378947	942051.955597
TcNV-10	295.858432	801.177672	1301.054866
TcNV-11	6779.614535	6239.742324	298.784178
Narna-3	1549.811187	976.612107	42.623088
OQ835737.1	114670.659828	11.33756	7.230251
OQ835738.1	169207.140002	0.0	17.155907
TcNoV	1788.232576	54.145494	0.0
TcPV-1 RNA1	11558.073521	3488.236061	29.116516
Partiti-1 RNA2	0.0	0.0	901.884373
TcPV-2 RNA2	2517.895907	94.543589	75.672455
TcPV-2 RNA1	1830.45979	399.801742	64.140561
ON162373.1	143.497932	706.450812	0.0
Qin-1	174.618238	957.650342	0.0
TcFV-4	315.490249	1413.80119	0.0
TcTV-1	26228.966418	5225.078113	492.268756
Toti-1	2375.158713	194.487148	0.0
TcTV-2	24084.973318	8209.773662	340.89939
TcTV-3	5558.36737	2380.412341	34.500845
TcTV-4	23457.243043	7775.346198	724.59129
Toti-2	2345.672093	874.307904	232.978856
TcTV-5	1894.930053	73.989176	47.520236
MZ852364.1	1603.173595	390.878344	0.0
Toti-3	1182.363501	277.77169	29.795761
Toti-4	2019.724213	510.417479	0.0
TcUV-1	1629.121418	186.716831	14.943767
TcUV-2	1534.973948	295.638344	0.0
TcUV-3	2654.368992	139.842842	0.0
Unclassified - 1	3318.594199	362.738326	0.0
Unclassified - 2	3230.543069	241.984214	0.0
Fiers-3	2536.002135	0.0	0.0

## Sheet: Alpha_diversity
Supplementar Table S4: Table presenting the viral alpha diversity for viral family
	Condition	Library	divAll	divBotour	divFies	divMito	divNarna	divNoda	divParti	divPicorna	divQuinvi	divToti	divUnclass
Ferm	7	ERR4077213	2.215858	1.063556	1.458803	0.7889322	2.061548	0.7083559	0.3989615	0	0	1.424658	1.065999
Ferm	20	ERR4077214	1.398176	0.9783892	1.362682	0.5676504	0.4912267	0.4608261	0.3312541	0	0	1.377227	1.050283
Ferm	68	ERR4077215	0.2885952	0.952106	0	0.7055649	0.1697465	0.6078609	0.6208637	0	0	1.232532	0

## Sheet: Shannon_entropy
Supplementar Table S4: Table presenting the Shannon entropy for library
Library	shannon_entropy
ERR4077213	3.19692038
ERR4077214	2.017445024
ERR4077215	0.4173676967
