# Supplementary material for: The Virome of Cocoa Fermentation-Associated Microorganisms
Source: Viruses. 2024 Jul 31;16(8):1226. doi: 10.3390/v16081226 (PMC11359646; doi:10.3390/v16081226)
Supplement: Supplementary file 1 [file viruses-16-01226-s001.zip › Supp Table S5 - HMMER narnavirus.xlsx]

## Sheet: List RNA1
Supplementar Table S5.1: Table containing all ID amino acid sequences used in HMMER to characterize RNA1 of segmented narnaviruses
>WLK77413.1 RNA-dependent RNA polymerase [Suillus luteus narnavirus 4]
>WKR37711.1 putative RNA-dependent RNA polymerase [Leptosphaeria biglobosa narnavirus 16]
>WKR37709.1 putative RNA-dependent RNA polymerase [Leptosphaeria biglobosa narnavirus 15]
>WKR37707.1 putative RNA-dependent RNA polymerase [Leptosphaeria biglobosa narnavirus 14]
>WKR37705.1 putative RNA-dependent RNA polymerase [Leptosphaeria biglobosa narnavirus 13]
>WKR37703.1 putative RNA-dependent RNA polymerase [Leptosphaeria biglobosa narnavirus 12]
>WKR37701.1 putative RNA-dependent RNA polymerase [Leptosphaeria biglobosa narnavirus 11]
>WGN96449.1 MAG: hypothetical protein [Leptosphaeria biglobosa narnavirus 1]
>UNG44322.1 RNA-dependent RNA polymerase [Fusarium asiaticum narnavirus 1]
>UZC46344.1 RNA-dependent RNA polymerase [Sclerotinia sclerotiorum narnavirus 5]
>UYL94523.1 MAG: RNA-dependent RNA polymerase [Leptosphaeria biglobosa narnavirus 6]
>UYL94520.1 MAG: RNA-dependent RNA polymerase [Leptosphaeria biglobosa narnavirus 4]
>UYL94518.1 MAG: RNA-dependent RNA polymerase [Leptosphaeria biglobosa narnavirus 3]
>UYL94516.1 MAG: RNA-dependent RNA polymerase [Leptosphaeria biglobosa narnavirus 2]
>QZE12030.1 MAG: RNA-dependent RNA polymerase [Sclerotinia sclerotiorum narnavirus 1]
>QZE12026.1 MAG: RNA-dependent RNA polymerase [Sclerotinia sclerotiorum narnavirus 2]
>QZE12024.1 MAG: RNA-dependent RNA polymerase [Sclerotinia sclerotiorum narnavirus 4]
>QZE12022.1 MAG: RNA-dependent RNA polymerase [Sclerotinia sclerotiorum narnavirus 3]
>WNA22222.1 MAG: RdRp [Downy mildew lesion associated splipalmivirus 45]
>WNA22220.1 MAG: RdRp [Downy mildew lesion associated splipalmivirus 44]
>WLJ60692.1 MAG: putative RdRp [Downy mildew lesion associated splipalmivirus 46]
>QIP68021.1 MAG: RNA-dependent RNA polymerase [Bremia lactucae associated splipalmivirus 1]
>BED98310.1 MAG: hypothetical protein [Aspergillus flavus narnavirus 1]
>BED98309.1 MAG: RNA-dependent RNA polymerase [Aspergillus flavus narnavirus 1]
>BED98308.1 MAG: hypothetical protein [Aspergillus flavus narnavirus 1]
>BED98307.1 MAG: RNA-dependent RNA polymerase [Aspergillus flavus narnavirus 1]
>BED98306.1 MAG: RNA-dependent RNA polymerase [Aspergillus flavus narnavirus 1]
>UAW09566.1 MAG: RNA-dependent RNA polymerase [Aspergillus flavus narnavirus 1]
>BCX55509.1 putative RNA-dependent RNA polymerase [Cryphonectria naterciae splipalmivirus 1]
>WPE03611.1 MAG: RNA-dependent RNA polymerase [Beauveria bassiana splipalmivirus 1]
>ASN64762.1 RNA-dependent RNA polymerase [Leptomonas seymouri RNA virus]

## Sheet: Result RNA1
Supplementar Table S5.2: Table containing all results from HMMER to characterize RNA 1 of segmented narnaviruses
							---	full	sequence	---	--------------	this	domain	-------------	hmm coord		ali coord		env coord
target name	accession	tlen	query	name	qlen	E-value	score	bias	of	#	c-Evalue	i-Evalue	score	bias	from	to	from	to	from	to	acc
TcNV-6 (RNA1)	-	193	mafft-RNA1	-	643	1.6e-36	115.7	0.0	1	1	1.1e-36	1.7e-36	115.6	0.0	490	615	1	156	1	188	0.92
TcNV-2	-	968	mafft-RNA1	-	643	6.1e-36	113.8	0.0	1	1	5.9e-36	9.1e-36	113.2	0.0	184	605	43	438	16	446	0.83
TcNV-13	-	1020	mafft-RNA1	-	643	8e-34	106.8	0.1	1	1	7.9e-34	1.2e-33	106.2	0.1	189	605	110	500	81	508	0.78
TcNV-8	-	179	mafft-RNA1	-	643	1.7e-31	99.1	0.1	1	1	1.1e-31	1.7e-31	99.0	0.1	129	269	6	157	1	179	0.83
TcNV-1	-	834	mafft-RNA1	-	643	9.3e-30	93.3	0.0	1	1	1.1e-29	1.8e-29	92.4	0.0	281	615	40	411	23	560	0.74
TcNV-10	-	954	mafft-RNA1	-	643	2.1e-26	82.3	0.0	1	1	1.5e-26	2.4e-26	82.1	0.0	303	616	193	534	108	824	0.85
TcNV-5	-	798	mafft-RNA1	-	643	4.7e-26	81.1	0.0	1	1	4.5e-26	6.9e-26	80.5	0.0	369	606	10	247	5	254	0.87
TcNV-12	-	959	mafft-RNA1	-	643	4.2e-22	68.0	0.0	1	1	3.6e-22	5.6e-22	67.6	0.0	302	611	192	538	149	826	0.88
TcNV-11	-	831	mafft-RNA1	-	643	1.3e-13	40.0	0.0	1	1	2e-13	3.1e-13	38.8	0.0	377	618	225	445	221	524	0.79
TcNV-9	-	826	mafft-RNA1	-	643	8.6e-12	34.0	0.0	1	1	1.7e-11	2.7e-11	32.3	0.0	443	617	290	445	224	459	0.85
TcNV-7	-	733	mafft-RNA1	-	643	9.7e-10	27.2	0.0	1	1	2e-09	3.1e-09	25.5	0.0	440	615	192	350	172	364	0.85

## Sheet: List RNA2
Supplementar Table S5.3: Table containing all ID amino acid sequences used in HMMER to characterize RNA 2 of segmented narnaviruses
>WNA22223.1 MAG: RdRp [Plasmopara viticola lesion associated narnavirus 45]
>WLK77412.1 RNA-dependent RNA polymerase [Suillus luteus narnavirus 4]
>WPE03612.1 MAG: RNA-dependent RNA polymerase [Beauveria bassiana splipalmivirus 1]
>UYL94521.1 MAG: hypothetical protein [Leptosphaeria biglobosa narnavirus 4]
>WNA22221.1 MAG: RdRp [Plasmopara viticola lesion associated narnavirus 44]
>WKR37712.1 hypothetical protein [Leptosphaeria biglobosa narnavirus 16]
>UYL94524.1 MAG: hypothetical protein [Leptosphaeria biglobosa narnavirus 6]
>BCX55510.1 putative RNA-dependent RNA polymerase [Cryphonectria naterciae splipalmivirus 1]
>WNA22215.1 MAG: RdRp [Plasmopara viticola lesion associated narnavirus 6]
>WNA22218.1 MAG: RdRp [Plasmopara viticola lesion associated narnavirus 7]
>WLJ60693.1 MAG: putative RdRp [Plasmopara viticola lesion associated narnavirus 46]
>WNA22212.1 MAG: RdRp [Plasmopara viticola lesion associated narnavirus 4]
>WNA22209.1 MAG: RdRp [Plasmopara viticola lesion associated narnavirus 3]
>WKR37706.1 hypothetical protein [Leptosphaeria biglobosa narnavirus 13]
>WKR37704.1 hypothetical protein, partial [Leptosphaeria biglobosa narnavirus 12]
>UYL94519.1 MAG: hypothetical protein [Leptosphaeria biglobosa narnavirus 3]
>QZE12027.1 MAG: hypothetical protein [Sclerotinia sclerotiorum narnavirus 2]
>UYL94517.1 MAG: hypothetical protein [Leptosphaeria biglobosa narnavirus 2]
>WNA22208.1 MAG: RdRp [Plasmopara viticola lesion associated narnavirus 2]
>UZC38463.1 MAG: Split-RdRP [Bremia lactucae associated splipalmivirus 1]
>WNA22204.1 MAG: RdRp [Plasmopara viticola lesion associated narnavirus 1]
>QZE12031.1 MAG: hypothetical protein [Sclerotinia sclerotiorum narnavirus 1]
>WNA22219.1 MAG: RdRp [Plasmopara viticola lesion associated narnavirus 20]
>WKR37702.1 hypothetical protein [Leptosphaeria biglobosa narnavirus 11]
>UZC46345.1 RNA-dependent RNA polymerase [Sclerotinia sclerotiorum narnavirus 5]
>WKR37710.1 hypothetical protein, partial [Leptosphaeria biglobosa narnavirus 15]
>WGN96450.1 MAG: RNA-dependent RNA polymerase [Leptosphaeria biglobosa narnavirus 1]
>WKR37708.1 hypothetical protein, partial [Leptosphaeria biglobosa narnavirus 14]
>UAW09567.1 MAG: replicase [Aspergillus flavus narnavirus 1]
>UNG44323.1 hypothetical protein [Fusarium asiaticum narnavirus 1]
>QZE12025.1 MAG: hypothetical protein [Sclerotinia sclerotiorum narnavirus 4]
>QZE12023.1 MAG: hypothetical protein [Sclerotinia sclerotiorum narnavirus 3]

## Sheet: Result RNA2
Supplementar Table S5.4: Table containing all results from HMMER to characterize RNA 2 of segmented narnaviruses
							---	full	sequence	---	--------------	this	domain	-------------	hmm coord		ali coord		env coord
name	accession	tlen	query	name	qlen	E-value	score	bias	#	of	c-Evalue	i-Evalue	score	bias	from	to	from	to	from	to	acc
TcNV-6 (RNA2).1	-	523	mafft-RNA2	-	689	9e-88	285.3	0.1	1	1	5.1e-88	1.1e-87	285.0	0.1	183	660	1	492	1	509	0.94
TcNV-6 (RNA2).2	-	134	mafft-RNA2	-	689	6.1e-40	127.2	0.0	1	1	3.1e-40	6.5e-40	127.1	0.0	33	164	7	134	1	134	0.96
TcNV-13	-	1020	mafft-RNA2	-	689	4.1e-21	65.0	0.1	1	1	4.2e-21	9e-21	63.9	0.1	57	212	508	661	494	663	0.92
TcNV-2	-	968	mafft-RNA2	-	689	7.3e-18	54.2	0.1	1	1	5.9e-18	1.3e-17	53.5	0.1	58	212	447	599	427	625	0.88
TcNV-5	-	798	mafft-RNA2	-	689	1.3e-17	53.4	0.0	1	1	1.4e-17	2.9e-17	52.3	0.0	57	212	254	407	237	415	0.95
TcNV-12	-	959	mafft-RNA2	-	689	5.1e-07	18.4	0.1	1	1	4.4e-07	9.3e-07	17.5	0.1	63	184	561	685	551	692	0.80
TcNV-1	-	834	mafft-RNA2	-	689	7.3e-07	17.9	0.2	1	1	5.3e-07	1.1e-06	17.3	0.2	63	178	430	547	417	554	0.80
TcNV-10	-	954	mafft-RNA2	-	689	4.2e-05	12.1	0.4	1	1	3.1e-05	6.7e-05	11.4	0.4	62	185	549	676	542	683	0.83

## Sheet: List RNA3
Supplementar Table S5.5: Table containing all ID amino acid sequences used in HMMER to characterize RNA 3 of segmented narnaviruses
>WNA22226.1	MAG:	hypothetical	protein	[Plasmopara	viticola	lesion	associated	narnavirus	44]
>BCX55512.1	hypothetical	protein	2	[Cryphonectria	naterciae	splipalmivirus	1]
>UAW09580.1	MAG:	hypothetical	protein	[Aspergillus	flavus	narnavirus	1]
>WPE03613.1	MAG:	RNA-dependent	RNA	polymerase	[Beauveria	bassiana	splipalmivirus	1]
>WNA22216.1	MAG:	hypothetical	protein	[Plasmopara	viticola	lesion	associated	narnavirus	6]
>WNA22225.1	MAG:	hypothetical	protein	[Plasmopara	viticola	lesion	associated	narnavirus	44]
>BCX55511.1	hypothetical	protein	1	[Cryphonectria	naterciae	splipalmivirus	1]
>WNA22217.1	MAG:	hypothetical	protein	[Plasmopara	viticola	lesion	associated	narnavirus	6]
>WNA22224.1	MAG:	hypothetical	protein,	partial	[Plasmopara	viticola	lesion	associated	narnavirus	20]
>WNA22213.1	MAG:	hypothetical	protein	[Plasmopara	viticola	lesion	associated	narnavirus	4]
>WNA22210.1	MAG:	hypothetical	protein	[Plasmopara	viticola	lesion	associated	narnavirus	3]
>WNA22207.1	MAG:	hypothetical	protein,	partial	[Plasmopara	viticola	lesion	associated	narnavirus	2]
>WLW42231.1	hypothetical	protein	[Bremia	lactucae	associated	splipalmivirus	1]
>WNA22205.1	MAG:	hypothetical	protein	[Plasmopara	viticola	lesion	associated	narnavirus	1]
>QZE12028.1	MAG:	hypothetical	protein	[Sclerotinia	sclerotiorum	narnavirus	2]
>QZE12034.1	MAG:	hypothetical	protein	[Sclerotinia	sclerotiorum	narnavirus	1]
>QZE12029.1	MAG:	hypothetical	protein	[Sclerotinia	sclerotiorum	narnavirus	2]
>WNA22214.1	MAG:	hypothetical	protein	[Plasmopara	viticola	lesion	associated	narnavirus	4]
>WNA22206.1	MAG:	hypothetical	protein	[Plasmopara	viticola	lesion	associated	narnavirus	1]
>WNA22211.1	MAG:	hypothetical	protein	[Plasmopara	viticola	lesion	associated	narnavirus	3]
>QZE12033.1	MAG:	hypothetical	protein	[Sclerotinia	sclerotiorum	narnavirus	1]

## Sheet: Result RNA3
Supplementar Table S5.6: Table containing all results from HMMER to characterize RNA 3 of segmented narnaviruses
							---	full	sequence	---	--------------	this	domain	-------------	hmm coord		ali coord		env coord
name	accession	tlen	query	name	qlen	E-value	score	bias	#	of	c-Evalue	i-Evalue	score	bias	from	to	from	to	from	to	acc
TcNV-6 (RNA3)	-	133	mafft-RNA3	-	176	2e-05	14.9	0.1	1	1	1.3e-06	2.2e-05	14.7	0.1	127	172	74	129	35	132	0.83
